# Supplementary material for: IL-2RG as a possible immunotherapeutic target in CRC predicting poor prognosis and regulated by miR-7-5p and miR-26b-5p
Source: J Transl Med. 2024 May 8;22:439. doi: 10.1186/s12967-024-05251-2 (PMC11080123; doi:10.1186/s12967-024-05251-2)
Supplement: Supplementary file 2 — Supplementary Material 2. [file 12967_2024_5251_MOESM2_ESM.xlsx]

## Sheet: S1
Table S1. The expression status of IL-2RG in CRC tumor tissues.
Clinicopathological Features		Case number (%)	Expression level of IL-2RG in CRC tumor tissue
			Low	High	P value
			N (%)	N (%)
Patients		258 (100)	30 (2.7)	228 (97.3)	-
Mean Age		58 (27-90 yrs)	56.38	59.17	0.436
Gender	Female	124 (48.1)	7 (5.7)	117 (94.3)	0.013*
	Male	134 (51.9)	13 (17.2)	111 (82.8)
Location of tumor	Left Colon	84 (32.6)	0 (0)	84 (100)	<0.001*
	Right Colon	76 (29.4)	14 (18.4)	62 (81.6)
	Rectosigmoid	98 (38)	16 (16.3)	82 (83.7)
Differentiation	Poor	51 (19.8)	1 (90.2)	50 (9.8)	<0.001*
	Moderate	79 (30.6)	4 (88.6)	75 (11.4)
	Well	111 (43.0)	14 (89.2)	97 (10.8)
	Unassessable	17 (6.6)	0 (0)	0 (0)	NA
TNM Stage	I	36 (14.0)	19 (52.8)	17 (47.2)	<0.001*
	II	117 (45.3)	9 (7.7)	108 (92.3)
	III	85 (32.9)	2 (2.4)	83 (97.6)
	IV	20 (7.8)	0 (0)	20 (100)
Metastasis	Yes	63 (24.4)	0 (0)	63 (100)	<0.001*
	No	195 (75.5)	30 (15.4)	165 (84.6)

## Sheet: S2
Table S2. Methylation analysis between cancer tissues and normal samples. Significant probe highlighted (p<0.05)
Gene	Probe	Chr	Position	Average of cancer samples	Average of normal samples	p-value
IL2RG	cg25085823	chrX	71107656	0.74	0.75	0.82
IL2RG	cg02150469	chrX	71108145	0.42	0.5	4.6e-06
IL2RG	cg26814883	chrX	71108277	0.75	0.73	0.083
IL2RG	cg01361446	chrX	71111465	0.31	0.5	2e-12
IL2RG	cg17388653	chrX	71111622	0.08	0.16	0.00088
IL2RG	cg05335577	chrX	71111643	0.18	0.28	9.9e-07
IL2RG	cg18418655	chrX	71111707	0.14	0.21	0.00074
IL2RG	cg23735003	chrX	71111912	0.51	0.65	0.0089
IL2RG	cg15201909	chrX	71112111	0.52	0.72	5.4e-09

## Sheet: S3
Table S3. Top 100 corelated genes based on the LinkedOmics database.
CXorf65	0.54735	4.91274e-22	4.91004e-18	264	202
ACSL6	0.440444	5.92133e-14	3.94538e-10	264	258
ZC4H2	0.433288	1.65536e-13	8.27224e-10	264	264
TSPAN6	0.429508	2.82203e-13	1.12819e-09	264	264
FOXO4	0.427396	3.79059e-13	1.26283e-09	264	264
GLRA2	0.407346	5.64904e-12	1.61312e-08	264	216
ARL11	0.403583	9.19561e-12	2.29764e-08	264	261
TMLHE	0.389976	5.09322e-11	1.1312e-07	264	264
LOC149837	0.38192	1.35313e-10	2.54426e-07	264	262
SLC25A43	0.381635	1.40011e-10	2.54426e-07	264	264
MTM1	0.379856	1.73069e-10	2.66384e-07	264	264
CXorf56	0.379848	1.73245e-10	2.66384e-07	264	264
FMO4	0.378221	2.10063e-10	2.99925e-07	264	263
LY6G6D	0.376853	2.46847e-10	3.28948e-07	264	249
SYN3	0.374983	3.07349e-10	3.83974e-07	264	245
FLJ22536	0.374079	3.41528e-10	3.86326e-07	264	260
C13orf18	0.37392	3.47884e-10	3.86326e-07	264	264
TMEM185A	0.366125	8.51964e-10	8.70188e-07	264	264
IL3RA	0.365933	8.70667e-10	8.70188e-07	264	264
CCDC120	0.363592	1.13399e-09	1.03213e-06	264	264
SHROOM4	0.363576	1.13597e-09	1.03213e-06	264	264
USP27X	0.362465	1.28671e-09	1.11826e-06	264	264
AOAH	0.361481	1.43625e-09	1.19621e-06	264	263
ZDHHC9	0.360755	1.55737e-09	1.24521e-06	264	264
SPIN2A	0.357729	2.17704e-09	1.67373e-06	264	263
C6orf89	0.356616	2.46036e-09	1.82149e-06	264	264
GNL3L	0.356072	2.61156e-09	1.86437e-06	264	264
RNF113A	0.355127	2.89564e-09	1.99589e-06	264	264
ISX	0.352324	3.92601e-09	2.6159e-06	264	262
MTMR8	0.351588	4.25094e-09	2.74103e-06	264	258
GTF2IRD2B	0.35081	4.62226e-09	2.88732e-06	264	264
ZXDA	0.348927	5.65543e-09	3.42565e-06	264	263
MAGED2	0.348388	5.99034e-09	3.52179e-06	264	264
ST6GAL1	0.347218	6.78411e-09	3.8745e-06	264	264
ASB12	0.345907	7.79507e-09	4.32821e-06	264	215
GTF2IRD2	0.344993	8.58396e-09	4.63743e-06	264	264
SLC1A7	0.34266	1.09642e-08	5.76748e-06	264	258
GTF2IRD2P1	0.341716	1.20981e-08	6.20075e-06	264	263
WDR45	0.341281	1.26579e-08	6.32548e-06	264	264
ARMCX5	0.341034	1.29873e-08	6.33181e-06	264	264
SNX12	0.340213	1.41421e-08	6.73062e-06	264	264
LOC92249	0.339732	1.48633e-08	6.90938e-06	264	264
GRM8	0.338638	1.66395e-08	7.51887e-06	264	262
SAP30L	0.338472	1.69268e-08	7.51887e-06	264	264
TRMT2B	0.338079	1.76254e-08	7.659e-06	264	264
MUC12	0.337273	1.9145e-08	8.14232e-06	264	264
SATB2	0.335793	2.22736e-08	9.27555e-06	264	264
CXCR3	0.334771	2.4714e-08	9.95474e-06	264	263
VAV3	0.334697	2.49005e-08	9.95474e-06	264	264
PDHA1	0.333465	2.82134e-08	1.08743e-05	264	264
MYBPC1	0.333436	2.82953e-08	1.08743e-05	264	248
LOC100130872	0.333096	2.92857e-08	1.08743e-05	264	263
FAM105A	0.333065	2.93768e-08	1.08743e-05	264	264
ZNF275	0.332622	3.07203e-08	1.11649e-05	264	264
ARSD	0.332396	3.14277e-08	1.1218e-05	264	264
BRCC3	0.331908	3.30097e-08	1.15146e-05	264	264
LY6G6F	0.331788	3.34107e-08	1.15146e-05	264	216
TMEM63C	0.330754	3.70625e-08	1.25566e-05	264	262
PAH	0.330029	3.98475e-08	1.32752e-05	264	231
ZNF43	0.329652	4.13764e-08	1.35586e-05	264	260
MUC20	0.329369	4.2559e-08	1.37155e-05	264	264
PHF16	0.329213	4.32276e-08	1.37155e-05	264	263
MED12	0.32855	4.61724e-08	1.44209e-05	264	264
TCEANC	0.328225	4.76902e-08	1.46658e-05	264	263
GAD1	-0.327551	5.09836e-08	1.54411e-05	264	256
LOC400794	0.327089	5.33689e-08	1.54617e-05	264	116
USP30	0.327078	5.34244e-08	1.54617e-05	264	264
ZNF470	0.327029	5.36867e-08	1.54617e-05	264	262
ZXDB	0.326942	5.41459e-08	1.54617e-05	264	264
RAC3	-0.326586	5.60867e-08	1.57904e-05	264	262
C8orf51	0.326101	5.88295e-08	1.61998e-05	264	259
APOD	0.326044	5.91618e-08	1.61998e-05	264	263
FUNDC2	0.325707	6.1159e-08	1.65204e-05	264	264
LRRC2	0.325162	6.45223e-08	1.71965e-05	264	258
ZNF75D	0.324329	7.00099e-08	1.82908e-05	264	264
OSBPL2	0.324264	7.04581e-08	1.82908e-05	264	264
MYLK4	0.323516	7.57998e-08	1.94252e-05	264	259
HOXB9	0.322773	8.14842e-08	2.05391e-05	264	264
FRMD5	-0.322683	8.22017e-08	2.05391e-05	264	262
SLC35A2	0.322473	8.38965e-08	2.07038e-05	264	264
FOXO1	0.322303	8.53e-08	2.07934e-05	264	264
C19orf41	0.321676	9.06468e-08	2.15969e-05	264	161
HNRNPH2	0.321664	9.0757e-08	2.15969e-05	264	264
TRPM6	0.320319	1.03354e-07	2.43052e-05	264	263
DAB2	0.31963	1.10443e-07	2.56704e-05	264	264
ZBTB10	0.318954	1.1786e-07	2.70794e-05	264	263
MSL3	0.318359	1.24771e-07	2.83416e-05	264	264
PHF8	0.318153	1.27263e-07	2.85826e-05	264	264
ZNF630	0.317928	1.30032e-07	2.88801e-05	264	263
TRANK1	0.317765	1.32074e-07	2.89405e-05	264	264
MAML2	0.317676	1.33199e-07	2.89405e-05	264	264
KLF8	0.31678	1.45085e-07	3.1184e-05	264	261
NOX1	0.31638	1.50702e-07	3.16387e-05	264	264
ZNF577	0.316308	1.51742e-07	3.16387e-05	264	263
ZC3H12B	0.316267	1.52341e-07	3.16387e-05	264	262
LRRN2	0.316185	1.53532e-07	3.16387e-05	264	262
CYP4F2	0.315542	1.63184e-07	3.32846e-05	264	262
SLC2A9	0.315309	1.66833e-07	3.3685e-05	264	264
C1GALT1C1	0.315	1.7178e-07	3.43371e-05	264	264
C2	0.314835	1.74481e-07	3.45316e-05	264	264

## Sheet: S4
Table S4. The primer sequences used for reverse transcription and qPCR analysis.
Primers for cDNA synthesis	Sequence
Let-7a	5´-CTCAACTGGTGTCGTGGAGTCGGCAATTCAGTTGAGAACTATAC-3´
miR-7	5´-CTCAACTGGTGTCGTGGAGTCGGCAATTCAGTTGAGACAACAAA -3´
miR-26b	5´-CTCAACTGGTGTCGTGGAGTCGGCAATTCAGTTGAGACCTATCC-3´
miR-128	5´-CTCAACTGGTGTCGTGGAGTCGGCAATTCAGTTGAGAAAGAGAC-3´
miR-421	5´-CTCAACTGGTGTCGTGGAGTCGGCAATTCAGTTGAGGCGCCCAA-3´
miR-873	5´-CTCAACTGGTGTCGTGGAGTCGGCAATTCAGTTGAGAGGAGACT-3´
Primers for PCR amplification	Sequence
IL2RG 3´ UTR Forward	5´-AAGCCTGAAACCTGAACCCC-3´
IL2RG 3´ UTR Reverse	5´-CCAACAGGAACTGTATGTCTCATC-3´
snoRNU6 Forward	5'-CTCGCTTCGGCAGCACA-3'
snoRNU6 Reverse	5'-AACGCTTCACGAATTTGCGT-3'
Let-7a-5p Forward	5´-TGAGGTAGTAGGTTGTATAGTT-3´
miR-7 Forward	5´-TGGAAGACTAGTGATTTTGTTGT -3´
miR-26b Forward	5´-TTCAAGTAATTCAGGATAGGT -3´
miR-128 Forward	5´-UCACAGUGAACCGGUCUCUUU -3´
miR-421 Forward	5´-ATCAACAGACATTAATTGGGCGC-3´
miR-873 Forward	5´-GCAGGAACUUGUGAGUCUCCU -3´
Universal Reverse	5´-TGGTGTCGTGGAGTC-3´

## Sheet: S5
Table S5. The expression status of miR-7-5p and miR-26b-5p in CRC tumor samples
Clinicopathological Feature			hsa-miR-7-5p			hsa-miR-26b-5p
			Low (N %)	Low (N %)	P value	Low (N %)	Low (N %)	P value
Patients			223 (86.4)	35 (13.6)	NA	181 (70.2)	77 (29.8)	NA
Mean Age		258	63.09	56.3	0.236	65.32	56.18	0.092
Gender	Female	124 (48.1)	109 (87.9)	15 (12.1)	0.051	70 (56.4)	54 (43.6)	0.082
	Male	134 (51.9)	114 (85.1)	21 (14.9)		111 (82.8)	23 (17.2)
Location of tumor	Left Colon	84 (32.6)	62 (97.6)	22 (26.2)	<0.001*	49 (58.3)	35 (41.7)	<0.001*
	Right Colon	76 (29.4)	76 (100)	-		35 (46.1)	41 (53.9)
	Rectosigmoid	98 (38)	85 (86.7)	13 (13.3)		97 (99)	1 (1)
Differentiation	Poor	51 (19.8)	46 (90.2)	5 (9.8)	0.009*	7 (13.7)	44 (86.3)	<0.001*
	Moderate	79 (30.6)	70 (88.6)	9 (11.4)		74 (93.7)	5 (6.3)
	Well	111 (43.0)	99 (89.2)	12 (10.8)		100 (90.1)	11 (9.9)
	Unassessable	17 (6.6)	0 (0)	0 (0)	NA	0 (0)	0 (0)	NA
TNM Stage	I	36 (14.0)	17 (47.2)	19 (52.8)	<0.001*	15 (41.7)	21 (58.3)	<0.001*
	II	117 (45.3)	105 (89.7)	12 (10.3)		67 (57.3)	50 (42.7)
	III	85 (32.9)	83 (97.6)	2 (2.4)		79 (92.9)	6 (7.1)
	IV	20 (7.8)	18 (90)	2 (10)		20 (100)	0 (0)
Metastasis	Yes	63 (24.4)	63 (100)	0 (0)	<0.001*	60 (95.2)	3 (4.8)	<0.001*
	No	195 (75.5)	160 (82.1)	35 (17.9)		121 (62.1)	74 (37.9)
IL-2RG status	Upregulation	228 (97.3)	203 (89)	25 (11)	<0.001*	174 (76.3)	54 (23.7)	<0.001*
	Downregulation	30 (2.7)	20 (60.7)	10 (33.3)		7 (23.3)	23 (76.7)
Each value of qPCR results is the mean ± S.D. of triplicate experiments. The mean of expression was calculated for miR-7-5p and miR-26b-5p separately in COAD tumoral samples. The values above the total mean are designated as 'high' and under as 'low'. Significantly different p-value <0.05

## Sheet: S6
Table S6. The expression status of miR-7-5p and miR-26b-5p in lymphocytes of CRC patients.
Clinicopathological Feature			hsa-miR-7-5p			hsa-miR-26b-5p
			Low (N%)	High (N%)	P value	Low (N%)	High (N%)	P value
Patients			209 (81)	49 (19)	NA	172 (66.7)	86 (33.3)	NA
Mean Age			56.01	56.35	0.959	57.44	55.27	0.431
	Female	124 (48.1)	103 (83.1)	21 (16.9)	0.062	79 (63.7)	45 (36.3)	0.733
Gender	Male	134 (51.9)	106 (80.6)	28 (19.4)		93 (69.4)	41 (30.6)
Location of tumor	Left Colon	84 (32.6)	82 (97.6)	2 (2.3)	<0.001*	62 (73.8)	22 (26.2)	<0.001*
	Right Colon	76 (29.4)	40 (43.4)	43 (56.6)		23 (30.3)	53 (69.7)
	Rectosigmoid	98 (38)	94 (95.9)	4 (4.1)		87 (88.7)	11 (11.3)
Differentiation	Poor	51 (19.8)	30 (58.9)	21 (41.1)	<0.001*	18 (35.3)	33 (64.7)	0.002*
	Moderate	79 (30.6)	63 (79.7)	16 (20.3)		41 (51.9)	38 (48.1)
	Well	111 (43.0)	101 (90.1)	10 (9.9)		101 (90.9)	10 (10.1)
	Unassessable	17 (6.6)	0 (0)	0 (0)	NA	0 (0)	0 (0)	NA
TNM Stage	I	36 (14.0)	20 (55.5)	16 (45.5)	<0.001*	12 (33.4)	24 (66.6)	<0.001*
	II	117 (45.3)	94 (80.3)	23 (19.7)		102 (87.2)	15 (12.8)
	III	85 (32.9)	80 (92.9)	5 (7.1)		43 (50.6)	42 (49.4)
	IV	20 (7.8)	15 (75)	5 (25)		15 (75)	5 (25)
Metastasis	Yes	63 (24.4)	61 (96.9)	2 (3.1)	<0.001*	54 (85.7)	9 (14.3)	<0.001*
	No	195 (75.5)	150 (77)	47 (23)		118 (60.5)	77 (39.5)
IL-2RG status	Upregulation	251 (97.3)	219 (87.5)	32 (12.5)	<0.001*	171 (86.1)	80 (31.9)	<0.001*
	Downregulation	7 (2.7)	0 (0)	7 (100)		1 (14.3)	6 (85.7)
Each value of qPCR results is the mean±S.D. of triplicate experiments. The mean of expression was calculated for miR-7-5p and miR-26b-5p separately in CRC tumoral samples. The values above the total mean are designated as 'high' and under as 'low'. Significantly different p-value <0.05

## Sheet: S7
Table S7. Univariate and multivariate cox regression analysis of possible prognostic variables and parameters that correlate with overall survival
Clinicopathological Feature			Univariate analysis		Multivariate analysis
			Hazard ratio for death		Hazard ratio for death
			95% CI	P value	95% CI	P value
Gender		Female	1 ref.
		Male	0.845 (0.352-1.708)	0.073	-	-
Location of tumor		Left Colon	1 ref.		1 ref.
		Right Colon	1.202 (0.662-2.007)	0.041*	1.823 (1.103-2.028)	0.167
		Rectosigmoeid	0.519 (0.308-2.703)	0.081	-	-
Differentiation		Well	1 ref.		1 ref.
		Moderately	0.405 (0.322-1.902)	0.123	-	-
		Poorly	0.661 (0.217-1.857)	0.019*	0.779 (0.501-1.993)	0.095
TNM Stage		I	1 ref.		1 ref.
		II	0.235 (0.119-0.883)	0.023*	0.517 (0.309-1.221)	0.092
		III	0.411 (0.209-2.671)	0.099	-	-
		IV	0.994 (0.788-1.647)	0.338	-	-
Cancer Tissue	IL-2RG	Downregulation	1 ref.		1 ref.
		Upregulation	0.379 (0.228-0.717)	0.008*	0.817 (0.403-1.307)	0.031*
	miR-7	Upregulation	1 ref.		1 ref.
		Downregulation	0.938 (0.555-1.109)	<0.001*	1.212 (1.009-1.515)	0.009*
	miR-26b	Upregulation	1 ref.		1 ref.
		Downregulation	0.619 (0.284-0.912)	<0.001*	0.934 (0.822-1.633)	0.011*
Lymphocytes	IL-2RG	Downregulation	1 ref.		1 ref.
		Upregulation	0.094 (0.037-0.255)	0.772	-	-
	miR-7-5p	Upregulation	1 ref.		1 ref.
		Downregulation	0.614 (0.311-1.428)	<0.001*	1.292 (0.339-2.184)	0.029*
	miR-26b-5p	Upregulation	1 ref.		1 ref.
		Downregulation	0.303 (0.177-1.119)	<0.001*	0.586 (0.255-3.314)	0.041*

## Sheet: S8
Table S8. List of Long non-coding RNAs related to Colorectal cancer based on the LncTarD 2.0 database.
Diseasename	Regulator (lncRNAs)	InfluencedFunction	RegulatoryMechanism	Web Tools
Colorectal cancer	FEZF1-AS1	STAT3 signaling pathway(+);cell proliferation(+);cell metastasis(+)	interact with protein	TCGA GEO CTC scRNA-seq
Colorectal cancer	LIFR-AS1	chemoresistance(+);cell proliferation(+);apoptosis process(-)	ceRNA(miR-29a)	TCGA GEO CTC scRNA-seq
Colorectal cancer	HOTAIR	cell proliferation(+);cell invasion(+);cell migration(+);apoptosis process(-)	'-	TCGA GEO CTC scRNA-seq
Colorectal cancer	CYTOR	epithelial to mesenchymal transition(+);cancer progression(+);cell growth(+)	ceRNA(miR-206)	TCGA GEO CTC scRNA-seq
Colon cancer	MALAT1	cancer progression(+)	ceRNA(miR-129-5p)	TCGA GEO CTC scRNA-seq
Colorectal cancer	STAT1	cancer progression(+);prognosis(+)	transcriptional regulation	TCGA GEO CTC scRNA-seq
Colorectal cancer	LINC00174	cancer progression(+);prognosis(+)	ceRNA(miR-1910-3p)	TCGA GEO CTC scRNA-seq
Colon cancer	XIST	cancer progression(+);WNT/beta-catenin signaling pathway(+)	ceRNA(miR-34a)	TCGA GEO CTC scRNA-seq
Colorectal cancer	SNHG7	PI3K/AKT/mTOR signaling pathway(+);cancer progression(+);cell proliferation(+);cell metastasis(+)	ceRNA(miR-34a)	TCGA GEO CTC scRNA-seq
Colorectal cancer	CASC2	cell proliferation(-);cell growth(-)	ceRNA(miR-18a)	TCGA GEO CTC scRNA-seq
Colorectal cancer	CASC2	cell proliferation(-);cell growth(-)	'-	TCGA GEO CTC scRNA-seq
Colorectal cancer	CASC7	cell proliferation(-);cell migration(-)	ceRNA(miR-21)	TCGA GEO CTC scRNA-seq
Colon cancer	CCAT2	cell differentiation(+);cell proliferation(+)	maturation process	TCGA GEO CTC scRNA-seq
Colon cancer	HULC	cell growth(+);cell metastasis(+)	ceRNA(miR-613)	TCGA GEO CTC scRNA-seq
Colorectal cancer	LINC01503	cell proliferation(+);cell invasion(+)	ceRNA(miR-4492)	TCGA GEO CTC scRNA-seq
Colon cancer	PVT1	cell metastasis(+);cell proliferation(+)	sponge	TCGA GEO CTC scRNA-seq
Colorectal cancer	MAP3K20-AS1	cell proliferation(+)	transcriptional regulation	TCGA GEO CTC scRNA-seq
Colon cancer	AC123023.1	cell growth(+);cell metastasis(+)	'-	TCGA GEO CTC scRNA-seq
Colorectal cancer	kcna3	cancer progression(-)	'-	TCGA GEO CTC scRNA-seq
Colon cancer	FALEC	cell proliferation(+);apoptosis process(-)	phosphorylation	TCGA GEO CTC scRNA-seq
Colorectal cancer	TMEM75	cancer progression(+)	'-	TCGA GEO CTC scRNA-seq
Colon cancer	HOTAIR	cell invasion(+);cell proliferation(+);epithelial to mesenchymal transition(+)	transcriptional regulation	TCGA GEO CTC scRNA-seq
Colorectal cancer	MEG3	chemoresistance(-)	ceRNA(miR-141)	TCGA GEO CTC scRNA-seq
Colorectal cancer	GAS5	cell proliferation(-);apoptosis process(+)	ceRNA(miR-182-5p)	TCGA GEO CTC scRNA-seq
Colorectal cancer	SNHG1	cell growth(+)	histone modification	TCGA GEO CTC scRNA-seq
Colorectal cancer	SNHG1	cell growth(+)	histone modification	TCGA GEO CTC scRNA-seq
Colorectal cancer	SNHG1	cell growth(+)	ceRNA(miR-154-5p)	TCGA GEO CTC scRNA-seq
Colorectal cancer	WSPAR	cell migration(+);cell invasion(+)	transcriptional regulation	TCGA GEO CTC scRNA-seq
Colon cancer	LINC-ROR	cancer progression(+)	'-	TCGA GEO CTC scRNA-seq
Colon cancer	PART1	cancer progression(+)	DNA methylation;ceRNA(miR-143)	TCGA GEO CTC scRNA-seq
Colorectal cancer	SLCO4A1-AS1	WNT/beta-catenin signaling pathway(+);cell growth(+);cell metastasis(+)	protein stability	TCGA GEO CTC scRNA-seq
Colorectal cancer	NEAT1	cancer progression(+);WNT/beta-catenin signaling pathway(+)	protein stability	TCGA GEO CTC scRNA-seq
Colorectal cancer	DLEU1	cancer progression(+)	epigenetic regulation	TCGA GEO CTC scRNA-seq
Colorectal cancer	PVT1-214	cell proliferation(+);cell invasion(+)	ceRNA(miR-128)	TCGA GEO CTC scRNA-seq
Colorectal cancer	HOTTIP	cell proliferation(-);cell invasion(-);apoptosis process(+)	transcriptional regulation	TCGA GEO CTC scRNA-seq
Colorectal cancer	CPS1-IT1	epithelial to mesenchymal transition(-);cell metastasis(-);cell autophagy(-)	'-	TCGA GEO CTC scRNA-seq
Colorectal cancer	AB073614	epithelial to mesenchymal transition(+);JAK/STAT signaling pathway(+)	'-	TCGA GEO CTC scRNA-seq
Colorectal cancer	AB073614	epithelial to mesenchymal transition(+);JAK/STAT signaling pathway(+)	'-	TCGA GEO CTC scRNA-seq
Colorectal cancer	SH3PXD2A-AS1	cancer progression(+)	histone modification	TCGA GEO CTC scRNA-seq
Colorectal cancer	SH3PXD2A-AS1	cancer progression(+)	histone modification	TCGA GEO CTC scRNA-seq
Colorectal cancer	HOTAIR	chemoresistance(+);cell proliferation(+);WNT/beta-catenin signaling pathway(+)	sponge	TCGA GEO CTC scRNA-seq
Colorectal cancer	AC078922.1	chemoresistance(-)	sponge	TCGA GEO CTC scRNA-seq
Colorectal cancer	RP11-317J10.2	cell growth(+);cell invasion(+)	'-	TCGA GEO CTC scRNA-seq
Colorectal cancer	SOX21-AS1	tumorigenesis(+)	ceRNA(miR-145)	TCGA GEO CTC scRNA-seq
Colorectal cancer	HNF1A-AS1	tumorigenesis(+);WNT/beta-catenin signaling pathway(+)	'-	TCGA GEO CTC scRNA-seq
Colorectal cancer	HNF1A-AS1	tumorigenesis(+);WNT/beta-catenin signaling pathway(+)	'-	TCGA GEO CTC scRNA-seq
Colorectal cancer	HNF1A-AS1	tumorigenesis(+);WNT/beta-catenin signaling pathway(+)	'-	TCGA GEO CTC scRNA-seq
Colon cancer	HNF1A-AS1	cell metastasis(+)	ceRNA(miR-34a)	TCGA GEO CTC scRNA-seq
Colon cancer	HNF1A-AS1	cell metastasis(+);apoptosis process(-)	'-	TCGA GEO CTC scRNA-seq
Colorectal cancer	PCAT1	cell growth(+);apoptosis process(-)	'-	TCGA GEO CTC scRNA-seq
Colorectal cancer	SNHG17	cell proliferation(+);prognosis(-)	histone modification	TCGA GEO CTC scRNA-seq
Colorectal cancer	UICLM	cell metastasis(+)	ceRNA(miR-215)	TCGA GEO CTC scRNA-seq
Colon cancer	CCAT1	cell proliferation(-);apoptosis process(-)	ceRNA(miR-410)	TCGA GEO CTC scRNA-seq
Colorectal cancer	TUG1	chemoresistance(+)	ceRNA(miR-186)	TCGA GEO CTC scRNA-seq
Colorectal cancer	DPP10-AS1	cell metastasis(-)	'-	TCGA GEO CTC scRNA-seq
Colorectal cancer	SNHG3	cancer progression(+)	ceRNA(miR-182-5p)	TCGA GEO CTC scRNA-seq
Colorectal cancer	XIST	cell metastasis(+)	ceRNA(miR-200b-3p)	TCGA GEO CTC scRNA-seq
Colorectal cancer	CRNDE	cell proliferation(+)	histone modification	TCGA GEO CTC scRNA-seq
Colorectal cancer	CRNDE	cell proliferation(+)	histone modification	TCGA GEO CTC scRNA-seq
Colorectal cancer	LL22NC03-N64E9.1	oncogenic role(+)	histone modification	TCGA GEO CTC scRNA-seq
Colorectal cancer	lnc-Sox5	tumorigenesis(+);cytotoxicity(-)	'-	TCGA GEO CTC scRNA-seq
Colorectal cancer	SPRY4-IT1	cell proliferation(+);cell invasion(+)	sponge	TCGA GEO CTC scRNA-seq
Colon cancer	LINC00261	chemosensitivity(-);WNT signaling pathway(-)	'-	TCGA GEO CTC scRNA-seq
Colorectal cancer	MIR100HG	chemoresistance(+);WNT/beta-catenin signaling pathway(-)	host	TCGA GEO CTC scRNA-seq
Colorectal cancer	MIR100HG	chemoresistance(+);WNT/beta-catenin signaling pathway(-)	host	TCGA GEO CTC scRNA-seq
Colorectal cancer	GATA6	chemoresistance(+);WNT/beta-catenin signaling pathway(-)	transcriptional regulation	TCGA GEO CTC scRNA-seq
Colorectal cancer	TP73-AS1	cell proliferation(+);cell migration(+);cell invasion(+)	ceRNA(miR-194)	TCGA GEO CTC scRNA-seq
Colorectal cancer	XIST	chemoresistance(+)	ceRNA(miR-124)	TCGA GEO CTC scRNA-seq
Colorectal adenocarcinoma	H19	epithelial to mesenchymal transition(+)	sponge	TCGA GEO CTC scRNA-seq
Colorectal adenocarcinoma	H19	epithelial to mesenchymal transition(+)	'-	TCGA GEO CTC scRNA-seq
Colorectal cancer	SNHG6	cell growth(+)	histone modification	TCGA GEO CTC scRNA-seq
Colorectal cancer	BCYRN1	cell proliferation(+)	'-	TCGA GEO CTC scRNA-seq
Colon cancer	CASC15	WNT/beta-catenin signaling pathway(+);cell proliferation(+);cell migration(+)	ceRNA(miR-4310)	TCGA GEO CTC scRNA-seq
Colorectal cancer	PCBP2-OT1	cell proliferation(+);cell cycle(+)	'-	TCGA GEO CTC scRNA-seq
Colorectal cancer	PCBP2-OT1	cell proliferation(+);cell cycle(+)	'-	TCGA GEO CTC scRNA-seq
Colorectal cancer	SPINT1-AS1	prognosis(-);cancer progression(+)	'-	TCGA GEO CTC scRNA-seq
Colorectal cancer	PVT1	chemoresistance(+)	'-	TCGA GEO CTC scRNA-seq
Colorectal cancer	PVT1	chemoresistance(+)	'-	TCGA GEO CTC scRNA-seq
Colorectal cancer	PVT1	chemoresistance(+)	'-	TCGA GEO CTC scRNA-seq
Colorectal cancer	PVT1	chemoresistance(+)	'-	TCGA GEO CTC scRNA-seq
Colorectal cancer	SNHG1	cell proliferation(+);tumorigenesis(+);WNT/beta-catenin signaling pathway(+)	'-	TCGA GEO CTC scRNA-seq
Colorectal cancer	SNHG1	cell proliferation(+);tumorigenesis(+);WNT/beta-catenin signaling pathway(+)	'-	TCGA GEO CTC scRNA-seq
Colon cancer	LINC01567	cell proliferation(+);tumorigenesis(+)	sponge	TCGA GEO CTC scRNA-seq
Colorectal cancer	HEIH	tumorigenesis(+)	'-	TCGA GEO CTC scRNA-seq
Colorectal cancer	HEIH	tumorigenesis(+)	sponge	TCGA GEO CTC scRNA-seq
Colorectal cancer	HAGLR	cancer progression(+);prognosis(-)	sponge	TCGA GEO CTC scRNA-seq
Colorectal cancer	UCA1	cell proliferation(+)	'-	TCGA GEO CTC scRNA-seq
Colorectal cancer	UCA1	cell proliferation(+);cell metastasis(+);epithelial to mesenchymal transition(+)	'-	TCGA GEO CTC scRNA-seq
Colorectal cancer	UCA1	cell metastasis(+)	'-	TCGA GEO CTC scRNA-seq
Colorectal cancer	OIP5-AS1	radioresistance(-)	ceRNA(miR-369-3p)	TCGA GEO CTC scRNA-seq
Colorectal cancer	H19	epithelial to mesenchymal transition(+);WNT signaling pathway(+)	ceRNA(miR-29b-3p)	TCGA GEO CTC scRNA-seq
Colorectal cancer	TMEM238L	cell proliferation(-);cell metastasis(-);WNT/beta-catenin signaling pathway(+)	'-	TCGA GEO CTC scRNA-seq
Colorectal cancer	MALAT1	cell growth(+);cell metastasis(+)	interact with protein	TCGA GEO CTC scRNA-seq
Colon cancer	HOTAIR	epithelial to mesenchymal transition(+)	'-	TCGA GEO CTC scRNA-seq
Colon cancer	HOTAIR	epithelial to mesenchymal transition(+)	'-	TCGA GEO CTC scRNA-seq
Colon cancer	HOTAIR	epithelial to mesenchymal transition(+)	'-	TCGA GEO CTC scRNA-seq
Colorectal cancer	PURPL	cell growth(+);tumorigenesis(+)	'-	TCGA GEO CTC scRNA-seq
Colorectal cancer	ZFAS1	cell cycle(+);apoptosis process(+)	ceRNA(miR-590-3p)	TCGA GEO CTC scRNA-seq
Colon cancer	FER1L4	cell migration(-);cell invasion(-);cell proliferation(-);tumor-suppressive function(+);prognosis(+)	'-	TCGA GEO CTC scRNA-seq
Colorectal cancer	RP11-708H21.4	cell proliferation(-);cell invasion(-);apoptosis process(+)	'-	TCGA GEO CTC scRNA-seq
Colorectal cancer	RP11-708H21.4	cell proliferation(-);cell invasion(-);apoptosis process(+)	'-	TCGA GEO CTC scRNA-seq
Colorectal cancer	RP11-708H21.4	cell proliferation(-);cell invasion(-);apoptosis process(+)	'-	TCGA GEO CTC scRNA-seq
Colorectal cancer	lncRNA-BCAT1	cell growth(-);cell invasion(-);WNT/beta-catenin signaling pathway(-)	'-	TCGA GEO CTC scRNA-seq
Colorectal cancer	lncRNA-BCAT1	cell growth(-);cell invasion(-);WNT/beta-catenin signaling pathway(-)	'-	TCGA GEO CTC scRNA-seq
Colorectal cancer	lncRNA-BCAT1	cell growth(-);cell invasion(-);WNT/beta-catenin signaling pathway(-)	'-	TCGA GEO CTC scRNA-seq
Colorectal cancer	lncRNA-BCAT1	cell growth(-);cell invasion(-);WNT/beta-catenin signaling pathway(-)	'-	TCGA GEO CTC scRNA-seq
Colorectal cancer	LINC-ROR	cell proliferation(+)	'-	TCGA GEO CTC scRNA-seq
Colorectal cancer	LINC-ROR	radioresistance(+);cell proliferation(+)	'-	TCGA GEO CTC scRNA-seq
Colorectal cancer	MALAT1	chemoresistance(+)	histone modification	TCGA GEO CTC scRNA-seq
Colorectal cancer	PVT1	cell proliferation(+);apoptosis process(-)	'-	TCGA GEO CTC scRNA-seq
Colon cancer	H19	chemoresistance(+)	ceRNA(miR-675-5p)	TCGA GEO CTC scRNA-seq
Colorectal cancer	H19	cell proliferation(+);cell migration(+)	'-	TCGA GEO CTC scRNA-seq
Colorectal cancer	H19	cell proliferation(+);cell migration(+)	'-	TCGA GEO CTC scRNA-seq
Colorectal cancer	H19	cell proliferation(+);cell migration(+)	'-	TCGA GEO CTC scRNA-seq
Colorectal cancer	H19	cell proliferation(+);cell growth;cell migration(+)	ceRNA(miR-200a-3p)	TCGA GEO CTC scRNA-seq
Colon cancer	HULC	cell proliferation(+);cell migration(+);cell invasion(+)	histone modification	TCGA GEO CTC scRNA-seq
Colorectal cancer	LINC01133	cell metastasis(-);epithelial to mesenchymal transition(-)	interact with protein	TCGA GEO CTC scRNA-seq
Colorectal cancer	CLMAT3	cell proliferation(-)	'-	TCGA GEO CTC scRNA-seq
Colorectal cancer	CLMAT3	cell proliferation(-)	'-	TCGA GEO CTC scRNA-seq
Colorectal adenocarcinoma	miR-491-5p	apoptosis process(-)	sponge	TCGA GEO CTC scRNA-seq
Colorectal cancer	CRNDE	chemoresistance(+);cell proliferation(+)	ceRNA(miR-181a-5p)	TCGA GEO CTC scRNA-seq
Colorectal cancer	CRNDE	chemoresistance(+);cell proliferation(+)	ceRNA(miR-181a-5p)	TCGA GEO CTC scRNA-seq
Colorectal cancer	CRNDE	WNT/beta-catenin signaling pathway(+);cell proliferation(+);cell migration(+);cell invasion(+)	ceRNA(miR-217)	TCGA GEO CTC scRNA-seq
Colorectal cancer	TUSC7	cell proliferation(-)	ceRNA(miR-211-3p)	TCGA GEO CTC scRNA-seq
Colorectal cancer	SNHG5	cell survival(+)	'-	TCGA GEO CTC scRNA-seq
Colorectal cancer	miR-376c-3p	apoptosis process(+)	sponge	TCGA GEO CTC scRNA-seq
Colorectal cancer	lnc-GNAT1-1	tumor-suppressive function(+)	'-	TCGA GEO CTC scRNA-seq
Colorectal cancer	FBXL19-AS1	oncogenic role(+)	sponge	TCGA GEO CTC scRNA-seq
Colon cancer	CRNDE	cell proliferation(+);cell migration(+);RAS/MAPK signaling pathway(+)	interact with protein	TCGA GEO CTC scRNA-seq
Colorectal cancer	UCC	cancer progression(+)	sponge	TCGA GEO CTC scRNA-seq
Colon cancer	H19	cell migration(+);cell invasion(+)	ceRNA(miR-138)	TCGA GEO CTC scRNA-seq
Colorectal cancer	XIST	cell proliferation(+)	ceRNA(miR-132-3p)	TCGA GEO CTC scRNA-seq
Colorectal cancer	CASC11	cell growth(+);cell metastasis(+);WNT/beta-catenin signaling pathway(+)	transcriptional regulation	TCGA GEO CTC scRNA-seq
Colorectal cancer	MYC	cell growth(+);cell metastasis(+);WNT/beta-catenin signaling pathway(+)	histone modification	TCGA GEO CTC scRNA-seq
Colorectal cancer	DUXAP9	cell invasion(-);cell migration(-);WNT/beta-catenin signaling pathway(-)	ceRNA(miR-145)	TCGA GEO CTC scRNA-seq
Colorectal cancer	DUXAP9	cell invasion(-);cell migration(-);WNT/beta-catenin signaling pathway(-)	ceRNA(miR-145)	TCGA GEO CTC scRNA-seq
Colorectal cancer	DUXAP9	cell invasion(-);cell migration(-);WNT/beta-catenin signaling pathway(-)	ceRNA(miR-145)	TCGA GEO CTC scRNA-seq
Colorectal cancer	DUXAP9	cell invasion(-);cell migration(-);WNT/beta-catenin signaling pathway(-)	ceRNA(miR-145)	TCGA GEO CTC scRNA-seq
Colorectal cancer	linc-UFC1	cell proliferation(+);apoptosis process(-)	'-	TCGA GEO CTC scRNA-seq
Colorectal cancer	linc-UFC1	cell proliferation(+);apoptosis process(-)	'-	TCGA GEO CTC scRNA-seq
Colorectal cancer	linc-UFC1	cell proliferation(+)	'-	TCGA GEO CTC scRNA-seq
Colorectal cancer	linc-UFC1	cell proliferation(+)	'-	TCGA GEO CTC scRNA-seq
Colorectal cancer	linc-UFC1	cell proliferation(+)	'-	TCGA GEO CTC scRNA-seq
Colorectal cancer	MYC	cell proliferation(-);cell metastasis(-)	transcriptional regulation	TCGA GEO CTC scRNA-seq
Colorectal cancer	TINCR	cell proliferation(-);cell metastasis(+)	interact with protein	TCGA GEO CTC scRNA-seq
Colon cancer	Lnc34a	cell proliferation(+)	epigenetic regulation	TCGA GEO CTC scRNA-seq
Colorectal cancer	UCA1	chemoresistance(+);cell proliferation(+)	ceRNA(miR-204-5p)	TCGA GEO CTC scRNA-seq
Colon cancer	HOTAIR	apoptosis process(-)	'-	TCGA GEO CTC scRNA-seq
Colon cancer	HOTAIR	apoptosis process(-)	'-	TCGA GEO CTC scRNA-seq
Colorectal cancer	MALAT1	cell proliferation(+);cell migration(+);cell invasion(+);cell metastasis(+)	'-	TCGA GEO CTC scRNA-seq
Colorectal cancer	MALAT1	cell proliferation(+);cell invasion(+);cell metastasis(+)	'-	TCGA GEO CTC scRNA-seq
Colon cancer	FEZF1-AS1	cell proliferation(+);cell migration(+)	'-	TCGA GEO CTC scRNA-seq
Colorectal cancer	CTNNB1	cancer progression(+)	transcriptional regulation	TCGA GEO CTC scRNA-seq
Colon cancer	AOC4P	tumorigenesis(+)	protein stability	TCGA GEO CTC scRNA-seq
Colorectal cancer	PANTR1	cell proliferation(+)	'-	TCGA GEO CTC scRNA-seq
Colorectal cancer	PANTR1	cell proliferation(+)	'-	TCGA GEO CTC scRNA-seq
Colorectal cancer	PANTR1	cell proliferation(+)	'-	TCGA GEO CTC scRNA-seq
Colorectal cancer	PANTR1	cell proliferation(+)	'-	TCGA GEO CTC scRNA-seq
Colorectal cancer	ETS1	chemosensitivity(+);cell invasion(+);cell metastasis(+)	histone modification	TCGA GEO CTC scRNA-seq
Colon cancer	LNCRNA-ATB	epithelial to mesenchymal transition(+)	'-	TCGA GEO CTC scRNA-seq
Colon cancer	YAP1	WNT/beta-catenin signaling pathway(+);Hippo/YAP signaling pathway(+)	transcriptional regulation	TCGA GEO CTC scRNA-seq
Colon cancer	CTNNB1	WNT/beta-catenin signaling pathway(+);Hippo/YAP signaling pathway(+)	transcriptional regulation	TCGA GEO CTC scRNA-seq
Colorectal cancer	ETS2	cell proliferation(+);cell metastasis(+);prognosis(-)	transcriptional regulation	TCGA GEO CTC scRNA-seq
Colorectal cancer	miR-200a-3p	cell proliferation(+)	sponge	TCGA GEO CTC scRNA-seq
Colorectal cancer	BLACAT1	cell cycle(+);cell proliferation(+);prognosis(-)	histone modification	TCGA GEO CTC scRNA-seq
Colorectal cancer	HOXA-AS2	cell proliferation(+);apoptosis process(-)	histone modification	TCGA GEO CTC scRNA-seq
Colorectal cancer	HOXA-AS2	cell proliferation(+);apoptosis process(-)	histone modification	TCGA GEO CTC scRNA-seq
Colorectal cancer	GAS5	NF-kB signaling pathway(-);ERK1/2 signaling pathway(-);tumorigenesis(-)	'-	TCGA GEO CTC scRNA-seq
Colorectal cancer	GAS5	NF-kB signaling pathway(-);ERK1/2 signaling pathway(-);tumorigenesis(-)	'-	TCGA GEO CTC scRNA-seq
Colon cancer	GSEC	cell migration(+)	interact with protein	TCGA GEO CTC scRNA-seq
Colon cancer	CYTOR	chemoresistance(+);AKT signaling pathway(-)	ceRNA(miR-193a-3p)	TCGA GEO CTC scRNA-seq
Colorectal cancer	IGF1	metabolic process(+)	'-	TCGA GEO CTC scRNA-seq
Colorectal cancer	BANCR	cell proliferation(-)	post-transcriptional level	TCGA GEO CTC scRNA-seq
Colon cancer	DACOR1	cell growth(-)	DNA methylation	TCGA GEO CTC scRNA-seq
Colon cancer	MYC	cell proliferation(+);cell invasion(+)	transcriptional regulation	TCGA GEO CTC scRNA-seq
Colorectal cancer	CCAT1	tumorigenesis(+)	chromatin looping;super-enhancer	TCGA GEO CTC scRNA-seq
Colon cancer	CCAT2	cell growth(+);cell metastasis(+);chromosomal instability(+)	'-	TCGA GEO CTC scRNA-seq
Colon cancer	CCAT2	cell growth(+);cell metastasis(+);chromosomal instability(+)	'-	TCGA GEO CTC scRNA-seq
Colon cancer	CCAT2	cell growth(+);cell metastasis(+);chromosomal instability(+)	'-	TCGA GEO CTC scRNA-seq
Colorectal cancer	H19	epithelial to mesenchymal transition(+)	ceRNA(miR-138;miR-200a)	TCGA GEO CTC scRNA-seq
Colorectal cancer	H19	epithelial to mesenchymal transition(+)	ceRNA(miR-138;miR-200a)	TCGA GEO CTC scRNA-seq
Colorectal cancer	H19	epithelial to mesenchymal transition(+)	ceRNA(miR-138;miR-200a)	TCGA GEO CTC scRNA-seq
Colorectal cancer	HOTAIR	cell metastasis(+)	'-	TCGA GEO CTC scRNA-seq
Colorectal cancer	HOTAIR	NF-kB signaling pathway(+);chemoresistance(+);cell metastasis(+)	interact with protein	TCGA GEO CTC scRNA-seq
Colon cancer	PVT1	cell metastasis(+);cell proliferation(+)	ceRNA(miR-30d-5p)	TCGA GEO CTC scRNA-seq
Colon cancer	PTEN	cell migration(-);cell invasion(-)	'-	TCGA GEO CTC scRNA-seq
Colon cancer	MALAT1	cell migration(-);cell invasion(-)	'-	TCGA GEO CTC scRNA-seq
Colon cancer	MALAT1	cell migration(-);cell invasion(-)	'-	TCGA GEO CTC scRNA-seq
Colorectal cancer	MALAT1	chemoresistance(+)	interact with protein	TCGA GEO CTC scRNA-seq
Colon cancer	MALAT1	cell migration(+);cell invasion(+)	'-	TCGA GEO CTC scRNA-seq
Colon cancer	MALAT1	cell migration(+);cell invasion(+)	'-	TCGA GEO CTC scRNA-seq
Colorectal cancer	HOTAIR	cell proliferation(+)	'-	TCGA GEO CTC scRNA-seq
Colorectal cancer	HOTAIR	cell proliferation(+)	'-	TCGA GEO CTC scRNA-seq
Colorectal cancer	HOTAIR	NF-kB signaling pathway(+);chemoresistance(+)	epigenetic regulation	TCGA GEO CTC scRNA-seq
Colorectal cancer	HOTAIR	NF-kB signaling pathway(+);chemoresistance(+)	'-	TCGA GEO CTC scRNA-seq
Colorectal cancer	HOTAIR	NF-kB signaling pathway(+);chemoresistance(+)	'-	TCGA GEO CTC scRNA-seq
Colorectal cancer	SNHG1	cell growth(+)	interact with protein	TCGA GEO CTC scRNA-seq
Colorectal cancer	CRNDE	cell proliferation(+)	interact with protein	TCGA GEO CTC scRNA-seq
Colorectal cancer	HOXA-AS2	cell proliferation(+);apoptosis process(-)	interact with protein	TCGA GEO CTC scRNA-seq
Colorectal cancer	HOXA-AS2	cell proliferation(+);apoptosis process(-)	interact with protein	TCGA GEO CTC scRNA-seq
Colorectal cancer	SH3PXD2A-AS1	cancer progression(+)	interact with protein	TCGA GEO CTC scRNA-seq
Colorectal cancer	LL22NC03-N64E9.1	oncogenic role(+)	interact with protein	TCGA GEO CTC scRNA-seq
Colorectal cancer	SNHG6	cell growth(+)	interact with protein	TCGA GEO CTC scRNA-seq
Colon cancer	HULC	cancer progression(+)	interact with protein	TCGA GEO CTC scRNA-seq
Colorectal cancer	BLACAT1	cell cycle(+);cell proliferation(+);prognosis(-)	interact with protein	TCGA GEO CTC scRNA-seq
Colorectal cancer	SNHG14	cell proliferation(+);cell migration(+);cell invasion(+);apoptosis process(-);PI3K/AKT signaling pathway(+)	ceRNA(miR-944)	TCGA GEO CTC scRNA-seq
Colorectal cancer	LINC00460	cell proliferation(+);cell invasion(+);cell migration(+);epithelial to mesenchymal transition(+)	transcriptional regulation	TCGA GEO CTC scRNA-seq
Colorectal cancer	LINC00460	cell proliferation(+);cell invasion(+);cell migration(+);epithelial to mesenchymal transition(+)	interact with protein	TCGA GEO CTC scRNA-seq
Colorectal cancer	FEZF1-AS1	epithelial to mesenchymal transition(+)	'-	TCGA GEO CTC scRNA-seq
Colorectal cancer	FEZF1-AS1	cell proliferation(+);cell migration(+)	ceRNA(miR-[0-9]0a-5p)	TCGA GEO CTC scRNA-seq
Colorectal cancer	LINC00668	cell proliferation(+);cell migration(+);apoptosis process(-);tumor malignant transformation(+)	ceRNA(miR-188-5p)	TCGA GEO CTC scRNA-seq
Colorectal cancer	SNHG15	tumor growth(+);cell metastasis(+);WNT/beta-catenin signaling pathway(-)	ceRNA(miR-141)	TCGA GEO CTC scRNA-seq
Colorectal cancer	LINC00052	cell migration(+);cell invasion(+);cell metastasis(+)	ceRNA(miR-574-5p)	TCGA GEO CTC scRNA-seq
Colorectal cancer	MALAT1	cell metastasis(+);cell invasion(+)	ceRNA(miR-106b-5p)	TCGA GEO CTC scRNA-seq
Colorectal cancer	GAS5	tumorigenesis(-)	'-	TCGA GEO CTC scRNA-seq
Rectal adenocarcinoma	SNHG6	cell growth(+);cell invasion(+);WNT/beta-catenin signaling pathway(+);cell proliferation(+)	'-	TCGA GEO CTC scRNA-seq
Colorectal cancer	SNHG1	cell proliferation(+);cell migration(+)	ceRNA(miR-137)	TCGA GEO CTC scRNA-seq
Colorectal cancer	CircZNF609	cell proliferation(-);apoptosis process(+)	'-	TCGA GEO CTC scRNA-seq
Colorectal cancer	CircZNF609	cell proliferation(-);apoptosis process(+)	'-	TCGA GEO CTC scRNA-seq
Colorectal cancer	CircZNF609	cell proliferation(-);apoptosis process(+)	'-	TCGA GEO CTC scRNA-seq
Colorectal cancer	SNHG8	cell invasion(+);cell migration(+);cell growth(+)	sponge	TCGA GEO CTC scRNA-seq
Colorectal cancer	MALAT1	cell metastasis(+)	ceRNA(miR-15)	TCGA GEO CTC scRNA-seq
Colon cancer	HCP5	cell proliferation(+);cell migration(+);PI3K/AKT signaling pathway(+)	'-	TCGA GEO CTC scRNA-seq
Colorectal cancer	MALAT1	cell proliferation(+)	ceRNA(miR-363-3p)	TCGA GEO CTC scRNA-seq
Colorectal cancer	MALAT1	cell stemness(+)	ceRNA(miR-20b-5p)	TCGA GEO CTC scRNA-seq
Colorectal cancer	KDM4C	cell metastasis(+);WNT/beta-catenin signaling pathway(+)	histone modification	TCGA GEO CTC scRNA-seq
Colon cancer	PPP1R13B-DT	angiogenesis(-);tumor growth(-)	translation	TCGA GEO CTC scRNA-seq
Colorectal cancer	ADAMTS9-AS2	cancer progression(+)	ceRNA(miR-32)	TCGA GEO CTC scRNA-seq
Colon cancer	WiNTRLINC1	WNT signaling pathway(+);cell viability(+)	'-	TCGA GEO CTC scRNA-seq
Colon cancer	WiNTRLINC1	WNT signaling pathway(+);cell viability(+)	'-	TCGA GEO CTC scRNA-seq
Colon cancer	WiNTRLINC1	WNT signaling pathway(+);cell viability(+)	'-	TCGA GEO CTC scRNA-seq
Colorectal cancer	HOTAIR	cell proliferation(+);cell migration(+);cell invasion(+);cell growth(+)	ceRNA(miR-326)	TCGA GEO CTC scRNA-seq
Colon cancer	DLEU1	tumorigenesis(+);prognosis(-)	epigenetic regulation	TCGA GEO CTC scRNA-seq
Colorectal cancer	SNAI1	cell stemness(-);cell proliferation(-)	'-	TCGA GEO CTC scRNA-seq
Colorectal cancer	SNAI1	cell stemness(-);cell proliferation(-)	'-	TCGA GEO CTC scRNA-seq
Colon cancer	HOTAIR	cell invasion(-);cell proliferation(-);cell migration(-);apoptosis process(+)	'-	TCGA GEO CTC scRNA-seq
Colorectal cancer	ZFAS1	cell proliferation(+);cell migration(+);cell invasion(+);angiogenesis(+)	ceRNA(miR-150-5p)	TCGA GEO CTC scRNA-seq
Colorectal cancer	ZFAS1	cell proliferation(+);cell migration(+);cell invasion(+);angiogenesis(+)	ceRNA(miR-150-5p)	TCGA GEO CTC scRNA-seq
Colorectal cancer	LINC01224	cell proliferation(+);cell invasion(+)	sponge	TCGA GEO CTC scRNA-seq
Colon cancer	CDKN2B-AS1	apoptosis process(-)	sponge	TCGA GEO CTC scRNA-seq
Colorectal cancer	MCM3AP-AS1	cell proliferation(-);cell migration(-);	ceRNA(miR-19a-3p)	TCGA GEO CTC scRNA-seq
Colorectal cancer	GAS5	apoptosis process(-);cell autophagy(-)	ceRNA(miR-[0-9]4a)	TCGA GEO CTC scRNA-seq
Colorectal cancer	ICMT-DT	cell proliferation(+);cell migration(+);cell invasion(+);angiogenesis(+);tumorigenesis(+);	DNA methylation	TCGA GEO CTC scRNA-seq
Colorectal cancer	AC010789.1	cell proliferation(+);cell migration(+);cell invasion(+);epithelial to mesenchymal transition(+);WNT/beta-catenin signaling pathway(+)	ceRNA(miR-432-3p)	TCGA GEO CTC scRNA-seq
Colorectal cancer	MEG3	cell proliferation(-);cell invasion(-)	ceRNA(miR-103a-3p)	TCGA GEO CTC scRNA-seq
Colon cancer	LINC02418	apoptosis process(-)	ceRNA(miR-34b-5p)	TCGA GEO CTC scRNA-seq
Colorectal cancer	XIST	cell proliferation(+);cell migration(+);cell invasion(+);apoptosis process(-)	ceRNA(miR-338-3p)	TCGA GEO CTC scRNA-seq
Colorectal cancer	PGM5-AS1	cell proliferation(+);cell invasion(+);cell migration(+)	ceRNA(miR-100-5p)	TCGA GEO CTC scRNA-seq
Colorectal cancer	NEAT1	cell proliferation(+);cell invasion(+);cell migration(+);apoptosis process(-)	ceRNA(miR-195-5p)	TCGA GEO CTC scRNA-seq
Colorectal cancer	HAGLR	cell proliferation(+);cell invasion(+);cell migration(+)	ceRNA(miR-526b-3p)	TCGA GEO CTC scRNA-seq
Colorectal cancer	HCP5	cell migration(+);cell invasion(+);cell viability(+);apoptosis process(-)	ceRNA(miR-299-3p)	TCGA GEO CTC scRNA-seq
Colon cancer	DSCAM-AS1	cell proliferation(+);cell migration(+)	ceRNA(miR-204)	TCGA GEO CTC scRNA-seq
Colorectal cancer	PRKCQ-AS1	cell proliferation(+);cell migration(+)	ceRNA(miR-1287-5p)	TCGA GEO CTC scRNA-seq
Colorectal cancer	SNHG6	cancer progression(+)	'-	TCGA GEO CTC scRNA-seq
Colorectal cancer	SNHG6	TGF-beta/SMAD signaling pathway(+)	'-	TCGA GEO CTC scRNA-seq
Colorectal cancer	SNHG6	cell proliferation(+)	ceRNA(miR-181a-5p)	TCGA GEO CTC scRNA-seq
Colorectal cancer	GAPLINC	cell invasion(+)	ceRNA(miR-34a)	TCGA GEO CTC scRNA-seq
Colorectal cancer	TP73-AS1	PI3K/AKT signaling pathway(-);cancer progression(-)	ceRNA(miR-103)	TCGA GEO CTC scRNA-seq
Colorectal cancer	SOX9	cell growth(+);cell stemness(+);cell migration(+);cell invasion(+)	transcriptional regulation	TCGA GEO CTC scRNA-seq
Colorectal cancer	FAFASA-AS1	cell growth(+);cell stemness(+);cell migration(+);cell invasion(+);tumor growth(+);cell metastasis(+)	ceRNA(miR-18b-5p)	TCGA GEO CTC scRNA-seq
Colorectal cancer	FAFASA-AS1	cell growth(+);cell stemness(+);cell migration(+);cell invasion(+);tumor growth(+);cell metastasis(+)	ceRNA(miR-28-5p)	TCGA GEO CTC scRNA-seq
Colorectal cancer	SNHG3	cancer progression(+);prognosis	ceRNA(miR-539)	TCGA GEO CTC scRNA-seq
Colorectal cancer	CYTOR	cell proliferation(+);cell migration(+);cell invasion(+)	ceRNA(miR-139-5p)	TCGA GEO CTC scRNA-seq
Colorectal cancer	SNHG11	cell migration(+);cell invasion(+);cell metastasis(+)	interact with protein	TCGA GEO CTC scRNA-seq
Colorectal cancer	SPRY4-IT1	cell growth(+);cell survival(+)	'-	TCGA GEO CTC scRNA-seq
Colorectal cancer	SNHG16	cell proliferation(+);cell migration(+);cell invasion(+);epithelial to mesenchymal transition(+)	ceRNA(miR-124-3p)	TCGA GEO CTC scRNA-seq
Colorectal cancer	lnc-HSD17B11-1:1	cell proliferation(+);cell migration(+);cell invasion(+)	ceRNA(miR-338-3p)	TCGA GEO CTC scRNA-seq
Colorectal cancer	MYC	cell proliferation(+)	transcriptional regulation	TCGA GEO CTC scRNA-seq
Colorectal cancer	SNHG11	cell proliferation(+)	interact with protein	TCGA GEO CTC scRNA-seq
Colorectal cancer	91H	cancer progression(+);cell migration(-);cell invasion(-);cell autophagy(-)	interact with protein	TCGA GEO CTC scRNA-seq
Colorectal cancer	LINC00460	cell proliferation(+);cell migration(+);cell invasion(+);cancer progression(+)	ceRNA(miR-613)	TCGA GEO CTC scRNA-seq
Colorectal cancer	LINC00467	cell proliferation(+);apoptosis process(-);cell metastasis(+)	sponge	TCGA GEO CTC scRNA-seq
Colorectal cancer	FOXCUT	PI3K/AKT signaling pathway(+);cell growth(+);cell proliferation(+)	'-	TCGA GEO CTC scRNA-seq
Colorectal cancer	LNCARSR	cell invasion(+);cell migration(+);glucose metabolic process(+);cell metastasis(+)	ceRNA(miR-34a-5p)	TCGA GEO CTC scRNA-seq
Colorectal cancer	TUG1	cell invasion(+);epithelial to mesenchymal transition(+)	transcriptional regulation	TCGA GEO CTC scRNA-seq
Colorectal cancer	TGFB1	cell migration(+)	transcriptional regulation	TCGA GEO CTC scRNA-seq
Colorectal cancer	91H	cell metastasis(+);cancer progression(+)	interact with protein	TCGA GEO CTC scRNA-seq
Colorectal cancer	H19	cancer progression(+);chemoresistance(+);cell metastasis(+)	ceRNA(miR-141)	TCGA GEO CTC scRNA-seq
Colorectal cancer	RAD51-AS1	cell proliferation(-);cell invasion(-);cell migration(-)	ceRNA(miR-29b-3p)	TCGA GEO CTC scRNA-seq
Colorectal cancer	RAD51-AS1	cell proliferation(-);cell invasion(-);cell migration(-)	ceRNA(miR-29c-3p)	TCGA GEO CTC scRNA-seq
Colon cancer	EPIC1	cancer progression(+);cell growth(+);cell proliferation(+);cell migration(+);cell invasion(+)	interact with protein	TCGA GEO CTC scRNA-seq
Colon cancer	EPIC1	cancer progression(+);cell growth(+);cell proliferation(+);cell migration(+);cell invasion(+)	'-	TCGA GEO CTC scRNA-seq
Colon cancer	EPIC1	cancer progression(+);cell growth(+);cell proliferation(+);cell migration(+);cell invasion(+)	'-	TCGA GEO CTC scRNA-seq
Colon cancer	EPIC1	cancer progression(+);cell growth(+);cell proliferation(+);cell migration(+);cell invasion(+)	'-	TCGA GEO CTC scRNA-seq
Colorectal cancer	BCYRN1	cell growth(+)	ceRNA(miR-204-3p)	TCGA GEO CTC scRNA-seq
Colorectal cancer	SOCS2-AS1	cancer progression(-);cell metastasis(-)	ceRNA(miR-1264)	TCGA GEO CTC scRNA-seq
Colon adenocarcinoma	LINC00342	cell proliferation(+);apoptosis process(-);cell migration(+);cell invasion(+)	ceRNA(miR-545-5p)	TCGA GEO CTC scRNA-seq
Colon adenocarcinoma	LINC00342	cell proliferation(+);apoptosis process(+);cell migration(+);cell invasion(+)	'-	TCGA GEO CTC scRNA-seq
Colon cancer	STAT3	cell invasion(-);apoptosis process(+)	'-	TCGA GEO CTC scRNA-seq
Colorectal cancer	THCYTX	cell migration(+);cell invasion(+);cell proliferation(+)	'-	TCGA GEO CTC scRNA-seq
Colorectal cancer	ZFPM2-AS1	cancer progression(+)	sponge	TCGA GEO CTC scRNA-seq
Colorectal cancer	LIFR-AS1	photodynamic therapy resistance(+);cell proliferation(+);apoptosis process(-)	ceRNA(miR-29a)	TCGA GEO CTC scRNA-seq
Colorectal cancer	LINC00665	cell migration(+);cell proliferation(+);cell invasion(+);apoptosis process(-)	ceRNA(miR-9-5p)	TCGA GEO CTC scRNA-seq
Colorectal cancer	ADIPOQ	cell proliferation(+);cell migration(+)	ceRNA(miR-219c-3p)	TCGA GEO CTC scRNA-seq
Colon cancer	UCA1	cell invasion(+);cell migration(+);epithelial to mesenchymal transition(+);tumorigenesis(+)	'-	TCGA GEO CTC scRNA-seq
Colon cancer	PCAT1	cell migration(+);cell invasion(+);cell proliferation(+);chemosensitivity(-)	'-	TCGA GEO CTC scRNA-seq
Colon cancer	PCAT1	cell migration(+);cell invasion(+);cell proliferation(+);chemosensitivity(-)	'-	TCGA GEO CTC scRNA-seq
Colon cancer	DANCR	cell proliferation(+);cell viability(+);cell metastasis(+);tumorigenesis(+)	ceRNA(miR-518a-3p)	TCGA GEO CTC scRNA-seq
Colon cancer	CASC2	apoptosis process(-);cell autophagy(-)	sponge	TCGA GEO CTC scRNA-seq
Colon cancer	CASC2	cell viability(-);apoptosis process(-);cell autophagy(-)	'-	TCGA GEO CTC scRNA-seq
Colorectal cancer	TINCR	cell growth(+);cell migration(+)	sponge	TCGA GEO CTC scRNA-seq
Colon cancer	LINC00858	apoptosis process(-);senescence(-);cell autophagy(-);tumor growth(+)	DNA methylation	TCGA GEO CTC scRNA-seq
Colorectal cancer	XIST	cell proliferation(+);cell invasion(+);cell migration(+);chemosensitivity(-)	sponge	TCGA GEO CTC scRNA-seq
Colorectal cancer	LINC00460	cell proliferation(+);cell invasion(+);cell migration(+);tumor growth(+);cell metastasis(+)	interact with mRNA	TCGA GEO CTC scRNA-seq
Colorectal cancer	LINC00460	cell proliferation(+);cell invasion(+);cell migration(+);tumor growth(+);cell metastasis(+)	interact with mRNA	TCGA GEO CTC scRNA-seq
Colorectal cancer	LINC00460	cell proliferation(+);cell invasion(+);cell migration(+);tumor growth(+);cell metastasis(+)	transcriptional regulation	TCGA GEO CTC scRNA-seq
Colon cancer	NEAT1	epithelial to mesenchymal transition(-)	'-	TCGA GEO CTC scRNA-seq
Colon cancer	NEAT1	epithelial to mesenchymal transition(-)	'-	TCGA GEO CTC scRNA-seq
Colon cancer	CYTOR	epithelial to mesenchymal transition(+)	ceRNA(miR-378a-5p)	TCGA GEO CTC scRNA-seq
Colorectal cancer	SOX2-OT	cell proliferation(+);cell migration(+);cell invasion(+);tumorigenesis(+)	ceRNA(miR-194-5p)	TCGA GEO CTC scRNA-seq
Colorectal cancer	LINC01535	cell proliferation(+);cell invasion(+);cancer progression(+);chemosensitivity(-)	sponge	TCGA GEO CTC scRNA-seq
Colon adenocarcinoma	ACTA2-AS1	cell proliferation(-);prognosis;apoptosis process(+)	ceRNA(miR-4428)	TCGA GEO CTC scRNA-seq
Colorectal cancer	DANCR	prognosis	ceRNA(miR-145-5p)	TCGA GEO CTC scRNA-seq
Colorectal cancer	DLEU1	cell proliferation(+);cell invasion(+);cell migration(+)	ceRNA(miR-320b)	TCGA GEO CTC scRNA-seq
Colorectal cancer	GAU1	cell cycle(+);cell proliferation(+);chemoresistance(+);prognosis	'-	TCGA GEO CTC scRNA-seq
Colorectal cancer	NRAD1	cell proliferation(+);cell invasion(+);prognosis	ceRNA(miR-27a)	TCGA GEO CTC scRNA-seq
Colorectal cancer	AC005592.2	cell proliferation(+);cell invasion(+);cell migration(+);apoptosis process(-)	transcriptional regulation	TCGA GEO CTC scRNA-seq
Colorectal cancer	LEF1-AS1	cell proliferation(+);cell invasion(+);cell migration(+);WNT/beta-catenin signaling pathway(+)	interact with protein	TCGA GEO CTC scRNA-seq
Colorectal cancer	LEF1-AS1	cell proliferation(+);cell invasion(+);cell migration(+);WNT/beta-catenin signaling pathway(+)	interact with protein	TCGA GEO CTC scRNA-seq
Colorectal cancer	LEF1-AS1	cell proliferation(+);cell invasion(+);cell migration(+);WNT/beta-catenin signaling pathway(+)	interact with protein	TCGA GEO CTC scRNA-seq
Colorectal cancer	NR2F2-AS1	cell invasion(+);cell migration(+)	ceRNA(miR-106b)	TCGA GEO CTC scRNA-seq
Colorectal cancer	UCA1	cell proliferation(+);cell invasion(+);cell migration(+);angiogenesis(+);epithelial to mesenchymal transition(+)	ceRNA(miR-495)	TCGA GEO CTC scRNA-seq
Colorectal cancer	UCA1	cell proliferation(+);cell invasion(+);cell migration(+);angiogenesis(+);epithelial to mesenchymal transition(+)	ceRNA(miR-495)	TCGA GEO CTC scRNA-seq
Colorectal cancer	LINC00665	cell proliferation(+);apoptosis process(-)	ceRNA(miR-126-5p)	TCGA GEO CTC scRNA-seq
Colorectal cancer	LINC00665	cell proliferation(+);apoptosis process(-)	ceRNA(miR-126-5p)	TCGA GEO CTC scRNA-seq
Colon adenocarcinoma	ILF3-DT	cancer progression(+)	ceRNA(miR-619-5p)	TCGA GEO CTC scRNA-seq
Colorectal cancer	MCM3AP-AS1	cell proliferation(+);cell metastasis(+)	ceRNA(miR-193a-5p)	TCGA GEO CTC scRNA-seq
Colorectal cancer	XIST	cell proliferation(+);chemoresistance(+);epithelial to mesenchymal transition(+);cell metastasis(+)	sponge	TCGA GEO CTC scRNA-seq
Colorectal cancer	LINC00922	cell metastasis(+)	DNA methylation	TCGA GEO CTC scRNA-seq
Colon cancer	SLCO4A1-AS1	cancer progression(+)	ceRNA(miR-150-3p)	TCGA GEO CTC scRNA-seq
Colorectal cancer	MIR155HG	macrophage polarization(+);cell proliferation(+);cell migration(+);cell invasion(+)	ceRNA(miR-650)	TCGA GEO CTC scRNA-seq
Colon cancer	HCG11	chemosensitivity(-)	ceRNA(miR-144-3p)	TCGA GEO CTC scRNA-seq
Colorectal cancer	DUXAP8	cell proliferation(+);apoptosis process(-)	ceRNA(miR-519b)	TCGA GEO CTC scRNA-seq
Colorectal cancer	CDKN2B-AS1	cancer progression(-)	interact with protein	TCGA GEO CTC scRNA-seq
Colorectal cancer	ELFN1-AS1	apoptosis process(+)	ceRNA(miR-1250)	TCGA GEO CTC scRNA-seq
Colorectal cancer	SNHG22	cancer progression(+)	ceRNA(miR-128-3p)	TCGA GEO CTC scRNA-seq
Colorectal cancer	YY1	cell proliferation(+);cell migration(+);cell invasion(+)	transcriptional regulation	TCGA GEO CTC scRNA-seq
Colorectal cancer	LINC01224	cell proliferation(+);cell migration(+);cell invasion(+)	ceRNA(miR-485-5p)	TCGA GEO CTC scRNA-seq
Colorectal cancer	NEAT1	cell pyroptosis(+);cell viability(+)	ceRNA(miR-448)	TCGA GEO CTC scRNA-seq
Colorectal cancer	MALAT1	cancer progression(+)	ceRNA(miR-26a-5p)	TCGA GEO CTC scRNA-seq
Colorectal cancer	MCF2L-AS1	epithelial to mesenchymal transition(+);cell proliferation(+);cell migration(+);cell invasion(+)	ceRNA(miR-105-5p)	TCGA GEO CTC scRNA-seq
Colorectal cancer	SNHG10	cancer progression(+)	transcriptional regulation	TCGA GEO CTC scRNA-seq
Colorectal cancer	SNHG17	tumor growth(+);cell metastasis(+)	ceRNA(miR-339-5p)	TCGA GEO CTC scRNA-seq
Colorectal cancer	SNHG18	tumor growth(+);cell metastasis(+)	ceRNA(miR-339-5p)	TCGA GEO CTC scRNA-seq
Colon adenocarcinoma	KCNQ1OT1	apoptosis process(+);cell migration(-);cell proliferation(-)	ceRNA(miR-423-5p)	TCGA GEO CTC scRNA-seq
Colorectal cancer	HOXA-AS3	cell cycle(-);cell proliferation(-);apoptosis process(+)	ceRNA(miR-4319)	TCGA GEO CTC scRNA-seq
Colorectal cancer	H19	chemoresistance(+);cell autophagy(+)	ceRNA(miR-194-5p)	TCGA GEO CTC scRNA-seq
Colorectal cancer	LNCBRM	cell proliferation(+);cell invasion(+);cell migration(+)	ceRNA(miR-204-3p)	TCGA GEO CTC scRNA-seq
Colon adenocarcinoma	E2F1	cancer progression(+)	transcriptional regulation	TCGA GEO CTC scRNA-seq
Colon adenocarcinoma	MNX1-AS1	cancer progression(+)	ceRNA(miR-218-5p)	TCGA GEO CTC scRNA-seq
Colorectal cancer	CCHE1	cell proliferation(+)	'-	TCGA GEO CTC scRNA-seq
Colorectal cancer	CCHE1	cell proliferation(+)	'-	TCGA GEO CTC scRNA-seq
Colorectal cancer	CCHE1	cell proliferation(+)	'-	TCGA GEO CTC scRNA-seq
Colorectal cancer	NEAT1	tumorigenesis(+)	ceRNA(miR-193a-3p)	TCGA GEO CTC scRNA-seq
Colorectal cancer	RUNX1-IT1	cell proliferation(-);cell migration(-);apoptosis process(+)	'-	TCGA GEO CTC scRNA-seq
Colorectal cancer	RUNX1-IT1	cell proliferation(-);cell migration(-);apoptosis process(+)	'-	TCGA GEO CTC scRNA-seq
Colorectal cancer	RUNX1-IT1	cell proliferation(-);cell migration(-);apoptosis process(+)	'-	TCGA GEO CTC scRNA-seq
Colorectal cancer	ANKRD40CL	cell proliferation(+);cell metastasis(+)	ceRNA(miR-204-3p)	TCGA GEO CTC scRNA-seq
Colorectal cancer	ABHD11-AS1	cell proliferation(+);cell invasion(+)	ceRNA(miR-1254)	TCGA GEO CTC scRNA-seq
Colorectal cancer	NEAT1	cell proliferation(+);cell viability(+);cell invasion(+);WNT/beta-catenin signaling pathway(+);cell growth(+);cell metastasis(+)	ceRNA(miR-34a)	TCGA GEO CTC scRNA-seq
Colorectal cancer	ENSG00000231881	cell proliferation(+);cell metastasis(+)	ceRNA(miR-133b)	TCGA GEO CTC scRNA-seq
Colorectal cancer	HOTTIP	cell proliferation(+)	'-	TCGA GEO CTC scRNA-seq
Colorectal cancer	HOTTIP	cell metastasis(+)	'-	TCGA GEO CTC scRNA-seq
Colon cancer	PCAT6	apoptosis process(-);cell growth(+)	transcriptional regulation	TCGA GEO CTC scRNA-seq
Colorectal adenocarcinoma	MEG3	cell proliferation(+);apoptosis process(-)	'-	TCGA GEO CTC scRNA-seq
Colorectal adenocarcinoma	MEG3	cell proliferation(+);apoptosis process(-)	'-	TCGA GEO CTC scRNA-seq
Colorectal cancer	MAFG-DT	cell proliferation(+);cell cycle(+);cell invasion(+);apoptosis process(-)	ceRNA(miR-147b)	TCGA GEO CTC scRNA-seq
Colorectal cancer	MAPKAPK5-AS1	cell proliferation(+);apoptosis process(-)	'-	TCGA GEO CTC scRNA-seq
Colon cancer	NORAD	cell proliferation(-);cell invasion(-);PI3K/AKT signaling pathway(-)	'-	TCGA GEO CTC scRNA-seq
Colorectal cancer	CDKN2B-AS1	cell proliferation(+);apoptosis process(-);chemoresistance(-)	ceRNA(let-7a)	TCGA GEO CTC scRNA-seq
Colon cancer	TP53COR1	cell invasion(+);cell migration(+)	ubiquitination	TCGA GEO CTC scRNA-seq
Colorectal cancer	CRCMSL	cell growth(+);cell metastasis(+);epithelial to mesenchymal transition(+)	interact with protein	TCGA GEO CTC scRNA-seq
Colon cancer	B3GALT5-AS1	cell proliferation(-);cell invasion(+);cell migration(+)	transcriptional regulation	TCGA GEO CTC scRNA-seq
Colorectal cancer	TINCR	cell proliferation(+);apoptosis process(-)	'-	TCGA GEO CTC scRNA-seq
Colorectal cancer	APC1	cell proliferation(+);cell invasion(+);angiogenesis(+)	interact with protein	TCGA GEO CTC scRNA-seq
Colorectal cancer	HAGLROS	PI3K/AKT/mTOR signaling pathway(+);apoptosis process(-);cell autophagy(+)	ceRNA(miR-100)	TCGA GEO CTC scRNA-seq
Colorectal cancer	CA3-AS1	cell proliferation(+);cell invasion(+);apoptosis process(-)	ceRNA(miR-93)	TCGA GEO CTC scRNA-seq
Colorectal cancer	NEAT1	cell proliferation(+);cell invasion(+);apoptosis process(-);tumorigenesis(+)	sponge	TCGA GEO CTC scRNA-seq
Colorectal cancer	NEAT1	cell proliferation(+);cell migration(+)	ceRNA(miR-196a-5p)	TCGA GEO CTC scRNA-seq
Colorectal cancer	TPTE2P1	cell viability(+);apoptosis process(-);cell growth(+)	'-	TCGA GEO CTC scRNA-seq
Colorectal cancer	TPTE2P1	cell viability(+);apoptosis process(-);cell growth(+)	'-	TCGA GEO CTC scRNA-seq
Colorectal cancer	TPTE2P1	cell viability(+);apoptosis process(-);cell growth(+)	'-	TCGA GEO CTC scRNA-seq
Colorectal cancer	TPTE2P1	cell viability(+);apoptosis process(-);cell growth(+)	'-	TCGA GEO CTC scRNA-seq
Colorectal cancer	MIR4658	cell proliferation(-);cell cycle(-);apoptosis process(+)	'-	TCGA GEO CTC scRNA-seq
Colorectal cancer	SNHG5	cell proliferation(+);cell metastasis(+);cell migration(+);apoptosis process(-)	ceRNA(miR-132-3p)	TCGA GEO CTC scRNA-seq
Colorectal cancer	EWSAT1	cell proliferation(+);cell invasion(+);epithelial to mesenchymal transition(+)	histone modification	TCGA GEO CTC scRNA-seq
Colorectal cancer	EWSAT1	cell proliferation(+);cell invasion(+);epithelial to mesenchymal transition(+)	histone modification	TCGA GEO CTC scRNA-seq
Colorectal cancer	EWSAT1	cell proliferation(+);cell invasion(+);epithelial to mesenchymal transition(+)	histone modification	TCGA GEO CTC scRNA-seq
Colorectal cancer	EWSAT1	cell proliferation(+);cell invasion(+);epithelial to mesenchymal transition(+)	histone modification	TCGA GEO CTC scRNA-seq
Colorectal cancer	FALEC	cancer progression(+)	ceRNA(miR-637)	TCGA GEO CTC scRNA-seq
Colorectal cancer	MALAT1	cell cycle(-);apoptosis process(-);cell viability(+);cell metastasis(+)	ceRNA(miR-145)	TCGA GEO CTC scRNA-seq
Colorectal cancer	HOTAIR	cell proliferation(+);tumorigenesis(+)	interact with protein	TCGA GEO CTC scRNA-seq
Colorectal cancer	DUXAP9	PI3K/AKT signaling pathway(+);cancer progression(+)	sponge	TCGA GEO CTC scRNA-seq
Colorectal cancer	DUXAP9	PI3K/AKT signaling pathway(+);cancer progression(+)	'-	TCGA GEO CTC scRNA-seq
Colorectal cancer	YAP1	epithelial to mesenchymal transition(+);angiogenesis(+)	interact with protein	TCGA GEO CTC scRNA-seq
Colorectal cancer	MALAT1	epithelial to mesenchymal transition(+);angiogenesis(+)	sponge	TCGA GEO CTC scRNA-seq
Colorectal cancer	ABHD11-AS1	cell growth(+);cell migration(+)	ceRNA(miR-133a)	TCGA GEO CTC scRNA-seq
Colorectal cancer	TP73-AS1	cell proliferation(+);cell growth(-);apoptosis process(-)	ceRNA(miR-103)	TCGA GEO CTC scRNA-seq
Colorectal cancer	SCARNA2	chemoresistance(+)	ceRNA(miR-342-3p)	TCGA GEO CTC scRNA-seq
Colorectal cancer	SCARNA2	chemoresistance(+)	ceRNA(miR-342-3p)	TCGA GEO CTC scRNA-seq
Colorectal cancer	ZFAS1	cancer progression(+)	ceRNA(miR-150-5p)	TCGA GEO CTC scRNA-seq
Colorectal cancer	LINC00858	cancer progression(+)	ceRNA(miR-25-3p)	TCGA GEO CTC scRNA-seq
Colon cancer	OIP5-AS1	chemoresistance(+)	'-	TCGA GEO CTC scRNA-seq
Colorectal cancer	PVT1	tumorigenesis(+)	RNA stability	TCGA GEO CTC scRNA-seq
Colorectal cancer	PVT1	tumorigenesis(+)	'-	TCGA GEO CTC scRNA-seq
Colorectal cancer	LINC-ROR	cell proliferation(+);cell invasion(+)	ceRNA(miR-223-3p)	TCGA GEO CTC scRNA-seq
Colorectal cancer	AGER-1	cancer progression(-)	ceRNA(miR-182)	TCGA GEO CTC scRNA-seq
Colon cancer	ZNF667-AS1	cell migration(-);cell invasion(-)	'-	TCGA GEO CTC scRNA-seq
Colorectal cancer	UCA1	cell proliferation(+);cell migration(+)	ceRNA(miR-143)	TCGA GEO CTC scRNA-seq
Colorectal cancer	TP73-AS1	cell migration(+);cell invasion(+)	'-	TCGA GEO CTC scRNA-seq
Colorectal cancer	LUNAR1	cell growth(+);cell proliferation(+);cell migration(+);cell invasion(+)	'-	TCGA GEO CTC scRNA-seq
Colorectal cancer	LINC00324	cell proliferation(+);cell migration(+);cell invasion(+)	sponge	TCGA GEO CTC scRNA-seq
Colorectal cancer	LINC00265	cell proliferation(+);cell migration(+);apoptosis process(-)	'-	TCGA GEO CTC scRNA-seq
Colon adenocarcinoma	ELFN1-AS1	cancer progression(+);cell proliferation(+);cell migration(+)	'-	TCGA GEO CTC scRNA-seq
Colon adenocarcinoma	ELFN1-AS1	cancer progression(+);cell proliferation(+);cell migration(+)	'-	TCGA GEO CTC scRNA-seq
Colon adenocarcinoma	ELFN1-AS1	cancer progression(+);cell proliferation(+);cell migration(+)	'-	TCGA GEO CTC scRNA-seq
Colorectal cancer	STARD13-AS	cell cycle(+);cell proliferation(+);cell migration(+);cell invasion(+);apoptosis process(-)	'-	TCGA GEO CTC scRNA-seq
Colorectal cancer	STARD13-AS	cell cycle(+);cell proliferation(+);cell migration(+);cell invasion(+);apoptosis process(-)	'-	TCGA GEO CTC scRNA-seq
Colorectal cancer	STARD13-AS	cell cycle(+);cell proliferation(+);cell migration(+);cell invasion(+);apoptosis process(-)	'-	TCGA GEO CTC scRNA-seq
Colorectal cancer	STARD13-AS	cell cycle(+);cell proliferation(+);cell migration(+);cell invasion(+);apoptosis process(-)	'-	TCGA GEO CTC scRNA-seq
Colorectal cancer	STARD13-AS	cell cycle(+);cell proliferation(+);cell migration(+);cell invasion(+);apoptosis process(-)	'-	TCGA GEO CTC scRNA-seq
Colorectal cancer	LINRIS	cancer progression(+)	protein stability	TCGA GEO CTC scRNA-seq
Colorectal cancer	HAND2-AS1	chemoresistance(-);cell proliferation(-);cell migration(-);cell invasion(-);apoptosis process(+)	ceRNA(miR-20a)	TCGA GEO CTC scRNA-seq
Colorectal cancer	RP11-468E2.5	cell proliferation(-);apoptosis process(+);JAK/STAT signaling pathway(-)	phosphorylation	TCGA GEO CTC scRNA-seq
Colorectal cancer	RP11-468E2.5	cell proliferation(-);apoptosis process(+);JAK/STAT signaling pathway(-)	phosphorylation	TCGA GEO CTC scRNA-seq
Colorectal cancer	RP11-468E2.5	cell proliferation(-);apoptosis process(+);JAK/STAT signaling pathway(-)	'-	TCGA GEO CTC scRNA-seq
Colorectal cancer	RP11-468E2.5	cell proliferation(-);apoptosis process(+);JAK/STAT signaling pathway(-)	phosphorylation	TCGA GEO CTC scRNA-seq
Colorectal cancer	RP11-468E2.5	cell proliferation(-);apoptosis process(+);JAK/STAT signaling pathway(-)	'-	TCGA GEO CTC scRNA-seq
Colorectal cancer	RP11-468E2.5	cell proliferation(-);apoptosis process(+);JAK/STAT signaling pathway(-)	'-	TCGA GEO CTC scRNA-seq
Colorectal cancer	RP11-468E2.5	cell proliferation(-);apoptosis process(+);JAK/STAT signaling pathway(-)	'-	TCGA GEO CTC scRNA-seq
Colorectal cancer	RP11-468E2.5	cell proliferation(-);apoptosis process(+);JAK/STAT signaling pathway(-)	'-	TCGA GEO CTC scRNA-seq
Colorectal cancer	CASC2	apoptosis process(+);cell viability(-)	'-	TCGA GEO CTC scRNA-seq
Colorectal cancer	HCP5	TNM stage(-);cell proliferation(-);cell metastasis(-)	sponge	TCGA GEO CTC scRNA-seq
Colorectal cancer	ST3GAL6-AS1	tumorigenesis(-);cell metastasis(-);cell proliferation(-);apoptosis process(+);TNM stage(-);PI3K/AKT signaling pathway(-)	'-	TCGA GEO CTC scRNA-seq
Colorectal cancer	ST3GAL6-AS1	tumorigenesis(-);cell metastasis(-);cell proliferation(-);apoptosis process(+);TNM stage(-);PI3K/AKT signaling pathway(-)	'-	TCGA GEO CTC scRNA-seq
Colorectal cancer	FOXO1	tumorigenesis(-);cell metastasis(-);cell proliferation(-);apoptosis process(+);TNM stage(-);PI3K/AKT signaling pathway(-)	'-	TCGA GEO CTC scRNA-seq
Colorectal cancer	EZR-AS1	cell proliferation(+);cell invasion(+);cell migration(+);epithelial to mesenchymal transition(+);apoptosis process(-);TGF-beta signaling pathway(+)	'-	TCGA GEO CTC scRNA-seq
Colorectal cancer	EZR-AS1	cell proliferation(+);cell invasion(+);cell migration(+);epithelial to mesenchymal transition(+);apoptosis process(-);TGF-beta signaling pathway(+)	'-	TCGA GEO CTC scRNA-seq
Colorectal cancer	EZR-AS1	cell proliferation(+);cell invasion(+);cell migration(+);epithelial to mesenchymal transition(+);apoptosis process(-);TGF-beta signaling pathway(+)	'-	TCGA GEO CTC scRNA-seq
Colorectal cancer	SMAD2	cell proliferation(-);cell invasion(-);cell migration(-);epithelial to mesenchymal transition(-);apoptosis process(+);TGF-beta signaling pathway(-)	'-	TCGA GEO CTC scRNA-seq
Colorectal cancer	EZR-AS1	cell proliferation(+);cell invasion(+);cell migration(+);epithelial to mesenchymal transition(+);apoptosis process(-);TGF-beta signaling pathway(+)	'-	TCGA GEO CTC scRNA-seq
Colorectal cancer	EZR-AS1	cell proliferation(+);cell invasion(+);cell migration(+);epithelial to mesenchymal transition(+);apoptosis process(-);TGF-beta signaling pathway(+)	'-	TCGA GEO CTC scRNA-seq
Colorectal cancer	MIR503HG	cell migration(-);cell invasion(-)	'-	TCGA GEO CTC scRNA-seq
Colorectal cancer	GAS8-AS1	cell proliferation(-)	'-	TCGA GEO CTC scRNA-seq
Colorectal cancer	BDNF-AS	cell proliferation(-);cell migration(-);cell invasion(-)	epigenetic regulation	TCGA GEO CTC scRNA-seq
Colorectal cancer	FOXD3-AS1	cell proliferation(+);cell metastasis(+);cell invasion(+);cell cycle(+);apoptosis process(-)	ceRNA(miR-135a-5p)	TCGA GEO CTC scRNA-seq
Colorectal cancer	HOXA11-AS	cell proliferation(+);apoptosis process(-)	ceRNA(let-7i)	TCGA GEO CTC scRNA-seq
Colorectal cancer	SBF2-AS1	cell proliferation(+);cell migration(+);cell invasion(+)	ceRNA(miR-619-5p)	TCGA GEO CTC scRNA-seq
Colon cancer	B4GALT1-AS1	cell stemness(+);cell migration(+);cell invasion(+);epithelial to mesenchymal transition(+)	interact with protein	TCGA GEO CTC scRNA-seq
Colorectal cancer	SATB2-AS1	cancer progression(-);cell proliferation(-);cell migration(-);cell invasion(-)	epigenetic regulation	TCGA GEO CTC scRNA-seq
Colorectal cancer	SATB2-AS1	cancer progression(-);cell proliferation(-);cell migration(-);cell invasion(-)	epigenetic regulation	TCGA GEO CTC scRNA-seq
Colorectal cancer	TINCR	cell proliferation(+);cell migration(+);cell invasion(+);cancer progression(+)	sponge	TCGA GEO CTC scRNA-seq
Colorectal cancer	SP1	cell proliferation(+);cell migration(+);cell invasion(+);cancer progression(+)	transcriptional regulation	TCGA GEO CTC scRNA-seq
Colorectal cancer	HAGLR	MAPK/AKT signaling pathway(+);cell growth(-);cell metastasis(-)	epigenetic regulation	TCGA GEO CTC scRNA-seq
Colorectal cancer	SUMO1P3	cell proliferation(+);apoptosis process(-)	epigenetic regulation	TCGA GEO CTC scRNA-seq
Colorectal cancer	MALAT1	chemosensitivity(+)	'-	TCGA GEO CTC scRNA-seq
Colorectal cancer	MALAT1	chemosensitivity(+)	'-	TCGA GEO CTC scRNA-seq
Colorectal cancer	MALAT1	chemosensitivity(+)	'-	TCGA GEO CTC scRNA-seq
Colorectal cancer	MALAT1	chemosensitivity(+)	'-	TCGA GEO CTC scRNA-seq
Colorectal cancer	MALAT1	cell migration(+);cell invasion(+);tumorigenesis(+)	sponge	TCGA GEO CTC scRNA-seq
Colorectal cancer	CASC2	apoptosis process(+)	'-	TCGA GEO CTC scRNA-seq
Colorectal cancer	CASC2	apoptosis process(+)	interact with protein	TCGA GEO CTC scRNA-seq
Colorectal cancer	SNHG6	cancer progression(+);cell proliferation(+);cell migration(+);cell invasion(+);tumor growth(+);apoptosis process(-)	ceRNA(miR-181a-5p)	TCGA GEO CTC scRNA-seq
Colorectal cancer	Rg3	cell invasion(+);cell migration(+)	transcriptional regulation	TCGA GEO CTC scRNA-seq
Colon cancer	HNF1A-AS1	angiogenesis(+);ERK/MAPK signaling pathway(+)	transcriptional regulation	TCGA GEO CTC scRNA-seq
Colorectal cancer	ZEB2-AS1	cell proliferation(+);cancer progression(+)	transcriptional regulation	TCGA GEO CTC scRNA-seq
Colorectal cancer	NEAT1	cancer progression(+);cell proliferation(+);cell migration(+);cell invasion(+)	ceRNA(miR-205-5p)	TCGA GEO CTC scRNA-seq
Colorectal cancer	MIR17HG	cell proliferation(+);cell invasion(+)	ceRNA(miR-375)	TCGA GEO CTC scRNA-seq
Colorectal cancer	MIR17HG	cell proliferation(+);cell invasion(+)	ceRNA(miR-17-5p)	TCGA GEO CTC scRNA-seq
Colorectal cancer	YY1	cell invasion(+);cell migration(+);epithelial to mesenchymal transition(+);WNT/beta-catenin signaling pathway(+)	transcriptional regulation	TCGA GEO CTC scRNA-seq
Colorectal cancer	LINC00858	cell proliferation(+);cell invasion(+);cell migration(+);apoptosis process(-);WNT/beta-catenin signaling pathway(+)	ceRNA(miR-22-3p)	TCGA GEO CTC scRNA-seq
Colorectal cancer	LINC02023	cell proliferation(-);cell invasion(-)	transcriptional regulation	TCGA GEO CTC scRNA-seq
Colon cancer	LINC01234	cell proliferation(+)	ceRNA(miR-642a-5p)	TCGA GEO CTC scRNA-seq
Colorectal cancer	LUCAT1	cell proliferation(+);apoptosis process(+);cell migration(+);cell invasion(+);chemoresistance(+);RPL40/MDM2/p53 signaling pathway(+)	transcriptional regulation	TCGA GEO CTC scRNA-seq
Colorectal cancer	CXCR4	RhoA signaling pathway(+);epithelial to mesenchymal transition(+);cell invasion(+)	transcriptional regulation	TCGA GEO CTC scRNA-seq
Colorectal cancer	XIST	RhoA signaling pathway(+);epithelial to mesenchymal transition(+);cell invasion(+)	ceRNA(miR-133a-3p)	TCGA GEO CTC scRNA-seq
Colorectal cancer	METTL14	cell proliferation(-);cell invasion(-);tumorigenesis(+)	methylated	TCGA GEO CTC scRNA-seq
Colorectal cancer	LOC646329	cell cycle(+)	sponge	TCGA GEO CTC scRNA-seq
Colorectal cancer	ZEB2-AS1	epithelial to mesenchymal transition(-)	ceRNA(miR-1205)	TCGA GEO CTC scRNA-seq
Colorectal cancer	LINC00707	cell proliferation(+);cell invasion(+)	sponge	TCGA GEO CTC scRNA-seq
Colorectal cancer	LINC00707	cell proliferation(+);cell invasion(+)	ceRNA(miR-206)	TCGA GEO CTC scRNA-seq
Colorectal cancer	MELTF-AS1	cell proliferation(+);cell invasion(+);cell migration(+)	ceRNA(miR-574-5p)	TCGA GEO CTC scRNA-seq
Colorectal cancer	SNHG15	cell proliferation(+)	sponge	TCGA GEO CTC scRNA-seq
Colorectal cancer	SNHG15	cell proliferation(+)	ceRNA(miR-388-3p)	TCGA GEO CTC scRNA-seq
Colorectal cancer	SNHG15	cell proliferation(+)	ceRNA(miR-388-4p)	TCGA GEO CTC scRNA-seq
Colorectal cancer	PCAT6	chemoresistance(+);HMGA2/PI3K signaling pathway(+)	sponge	TCGA GEO CTC scRNA-seq
Colorectal cancer	ZFAS1	cancer progression(+);cell metastasis(+)	ceRNA(miR-144)	TCGA GEO CTC scRNA-seq
Colorectal cancer	LINC00520	cancer progression(+)	ceRNA(miR-577)	TCGA GEO CTC scRNA-seq
Colorectal cancer	CASC21	cell proliferation(+);cell invasion(+);cell migration(+);apoptosis process(-);epithelial to mesenchymal transition(+);cell viability(+);	ceRNA(miR-7-5p)	TCGA GEO CTC scRNA-seq
Colorectal cancer	SATB2-AS1	cell metastasis(-)	DNA methylation	TCGA GEO CTC scRNA-seq
Colorectal cancer	ZFAS1	cell proliferation(+);cell migration(+);cancer progression(+);cell invasion(+);apoptosis process(-)	sponge	TCGA GEO CTC scRNA-seq
Colorectal cancer	SNHG14	cell migration(+);cell growth(+)	ceRNA(miR-186-5p);transcriptional regulation;methylation	TCGA GEO CTC scRNA-seq
Colorectal cancer	ATB	cell proliferation(+);apoptosis process(-);cell viability(+)	ceRNA(miR-200c)	TCGA GEO CTC scRNA-seq
Colorectal cancer	SNHG16	tumor growth(+);cell proliferation(+);cell migration(+);cell invasion(+)	transcriptional regulation	TCGA GEO CTC scRNA-seq
Colorectal cancer	SNHG3	cell growth(+);cell migration(+);cell proliferation(+);cell invasion(+)	ceRNA(miR-539)	TCGA GEO CTC scRNA-seq
Colorectal cancer	SNHG6	cell proliferation(+)	sponge	TCGA GEO CTC scRNA-seq
Colorectal cancer	SNHG6	cell proliferation(+)	ceRNA(miR-181a-5p)	TCGA GEO CTC scRNA-seq
Colorectal cancer	SNHG6	TGF-beta/SMAD signaling pathway(+)	'-	TCGA GEO CTC scRNA-seq
Colorectal cancer	SNHG6	epithelial to mesenchymal transition(+)	'-	TCGA GEO CTC scRNA-seq
Colorectal cancer	SNHG6	cell viability(-);cell proliferation(-)	'-	TCGA GEO CTC scRNA-seq
Colorectal cancer	LINC01354	cell proliferation(+);cell metastasis(+);cell invasion(+);epithelial to mesenchymal transition(+);WNT/beta-catenin signaling pathway(+)	interact with protein	TCGA GEO CTC scRNA-seq
Colorectal cancer	SYNE3	epithelial to mesenchymal transition(+);apoptosis process(-);	'-	TCGA GEO CTC scRNA-seq
Colorectal cancer	LEF-AS1	cell viability(+);cell migration(+);cell invasion(+);apoptosis process(-);	ceRNA(miR-505)	TCGA GEO CTC scRNA-seq
Colorectal cancer	DDX11-AS1	cell proliferation(+);cell migration(+);cell invasion(+);apoptosis process(-)	ceRNA(miR-873)	TCGA GEO CTC scRNA-seq
Colorectal cancer	NR4A1AS	cell proliferation(+);cell migration(+);cell invasion(+);apoptosis process(-)	transcriptional regulation	TCGA GEO CTC scRNA-seq
Colon cancer	FENDRR	cell viability(-);cell invasion(-);epithelial to mesenchymal transition(-)	interact with protein	TCGA GEO CTC scRNA-seq
Colorectal cancer	PVT1	cell proliferation(+);cell invasion(+);apoptosis process(-)	ceRNA(miR-214-3p)	TCGA GEO CTC scRNA-seq
Colorectal cancer	CASC19	cell invasion(+);cell migration(+);cell proliferation(+)	ceRNA(miR-140-5p)	TCGA GEO CTC scRNA-seq
Colorectal cancer	KCNQ1OT1	chemoresistance(+);cell proliferation(+);apoptosis process(-)	ceRNA(miR-760)	TCGA GEO CTC scRNA-seq
Colorectal cancer	LINC02381	cell viability(-);cell proliferation(-);apoptosis process(+)	'-	TCGA GEO CTC scRNA-seq
Colorectal cancer	RAMS11	chemoresistance(+);cell growth(+);cell migration(+)	transcriptional regulation	TCGA GEO CTC scRNA-seq
Colorectal cancer	NRIR	cell proliferation(+)	interact with protein	TCGA GEO CTC scRNA-seq
Colorectal cancer	NRIR	cell proliferation(+)	interact with protein	TCGA GEO CTC scRNA-seq
Colorectal cancer	SNHG3	cell growth(+);cell migration(+);cell invasion(+);cell metastasis(+)	ceRNA(miR-539)	TCGA GEO CTC scRNA-seq
Colon cancer	LINC00858	cell proliferation(+);cell invasion(+);cell migration(+);angiogenesis(+);tumor growth(+)	interact with protein	TCGA GEO CTC scRNA-seq
Colon cancer	LINC00858	cell proliferation(+);cell invasion(+);cell migration(+);angiogenesis(+);tumor growth(+)	'-	TCGA GEO CTC scRNA-seq
Colorectal cancer	HLA-F-AS1	cell proliferation(+);cell invasion(+);cell migration(+);cell injury(-)	ceRNA(miR-330-3p)	TCGA GEO CTC scRNA-seq
Colorectal cancer	SLCO4A1-AS1	cell proliferation(+);cell invasion(+);cell migration(+)	'-	TCGA GEO CTC scRNA-seq
Colorectal cancer	SLCO4A1-AS1	cell proliferation(+);cell invasion(+);cell migration(+)	'-	TCGA GEO CTC scRNA-seq
Colon adenocarcinoma	ZEB1-AS1	cell migration(+);cell growth(+)	ceRNA(miR-455-3p)	TCGA GEO CTC scRNA-seq
Colorectal cancer	RPPH1	cell metastasis(+);cell proliferation(+);epithelial to mesenchymal transition(+)	interact with protein	TCGA GEO CTC scRNA-seq
Colorectal cancer	GLCC1	cell growth(+);cell proliferation(+)	interact with protein;RNA stability	TCGA GEO CTC scRNA-seq
Colon cancer	LINC00504	cell migration(+);cell viability(+);	'-	TCGA GEO CTC scRNA-seq
Colorectal cancer	SNHG16	cell proliferation(+);cell invasion(+);cell migration(+);cell growth(+)	sponge	TCGA GEO CTC scRNA-seq
Colorectal cancer	LOC101927746	cancer progression(+)	ceRNA(miR-584-3p)	TCGA GEO CTC scRNA-seq
Colon cancer	MIR570MG	chemoresistance(+);cell growth(+);cell cycle(+);	ceRNA(miR-145)	TCGA GEO CTC scRNA-seq
Colorectal cancer	ROR1-AS1	cell metastasis(+);cell migration(+);cell invasion(+)	sponge	TCGA GEO CTC scRNA-seq
Colorectal cancer	XIC	cell proliferation(+);epithelial to mesenchymal transition(+)	ceRNA(miR-486-5p)	TCGA GEO CTC scRNA-seq
Colorectal cancer	LINC01555	cell invasion(+);cell migration(+)	'-	TCGA GEO CTC scRNA-seq
Colorectal cancer	MALAT1	cell growth(+);cell metastasis(+)	sponge	TCGA GEO CTC scRNA-seq
Colorectal cancer	CCAL	chemoresistance(+)	interact with protein	TCGA GEO CTC scRNA-seq
Colon cancer	LINC00662	cell proliferation(+);cell invasion(+);cell migration(+);apoptosis process(-);ERK signaling pathway(+)	ceRNA(miR-340-5p)	TCGA GEO CTC scRNA-seq
Colon cancer	LINC00662	cell proliferation(+);cell invasion(+);cell migration(+);apoptosis process(-);ERK signaling pathway(+)	ceRNA(miR-340-5p)	TCGA GEO CTC scRNA-seq
Colorectal cancer	TRPM2-AS	cell proliferation(+)	interact with protein	TCGA GEO CTC scRNA-seq
Colorectal cancer	HCG18	cell growth(+);cell invasion(+)	ceRNA(miR-1271)	TCGA GEO CTC scRNA-seq
Colon cancer	ZEB2-AS1	cell proliferation(+);cell migration(+)	'-	TCGA GEO CTC scRNA-seq
Colon cancer	TUG1	cell proliferation(+);cell invasion(+);epithelial to mesenchymal transition(+)	ceRNA(miR-26a-5p)	TCGA GEO CTC scRNA-seq
Colon cancer	TUG1	cell proliferation(+);cell invasion(+);epithelial to mesenchymal transition(+)	'-	TCGA GEO CTC scRNA-seq
Colon cancer	TUG1	cell proliferation(+);cell invasion(+);epithelial to mesenchymal transition(+)	'-	TCGA GEO CTC scRNA-seq
Colon cancer	TUG1	cell proliferation(+);cell invasion(+);epithelial to mesenchymal transition(+)	'-	TCGA GEO CTC scRNA-seq
Colorectal cancer	PART1	cell proliferation(+);cell migration(+);cell invasion(+);apoptosis process(-)	ceRNA(miR-520h)	TCGA GEO CTC scRNA-seq
Colorectal cancer	PART1	cell proliferation(+);cell migration(+);cell invasion(+);apoptosis process(-)	ceRNA(miR-150-5p)	TCGA GEO CTC scRNA-seq
Colorectal cancer	TTN-AS1	cell proliferation(+);cell invasion(+);apoptosis process(-)	ceRNA(miR-376a-3p)	TCGA GEO CTC scRNA-seq
Colorectal cancer	DUXAP8	cell proliferation(+);cell migration(+);cell invasion(+);apoptosis process(-)	ceRNA(miR-577)	TCGA GEO CTC scRNA-seq
Colorectal cancer	STAT3	cell proliferation(+);cell migration(+);cell invasion(+);apoptosis process(-)	'-	TCGA GEO CTC scRNA-seq
Colorectal cancer	SLCO4A1-AS1	cell proliferation(+);cell autophagy(+)	ceRNA(miR-508-3p)	TCGA GEO CTC scRNA-seq
Colorectal cancer	SOD2-OT1	cell proliferation(+)	'-	TCGA GEO CTC scRNA-seq
Colorectal cancer	SOD2	cell proliferation(+)	'-	TCGA GEO CTC scRNA-seq
Colorectal cancer	SOD2	cell proliferation(+)	interact with protein	TCGA GEO CTC scRNA-seq
Colorectal cancer	UCA1	chemosensitivity(+)	ceRNA(miR-18a)	TCGA GEO CTC scRNA-seq
Colorectal cancer	UCA1	chemosensitivity(+)	ceRNA(miR-182)	TCGA GEO CTC scRNA-seq
Colon cancer	MBNL1-AS1	cell proliferation(+);cell migration(+);cell invasion(+);apoptosis process(-)	ceRNA(miR-412-3p)	TCGA GEO CTC scRNA-seq
Colorectal cancer	LNRRIL6	cell proliferation(+);cell growth(+);IL-6/STAT3 signaling pathway(+)	'-	TCGA GEO CTC scRNA-seq
Colorectal cancer	LINC01234	cell proliferation(+);apoptosis process(-);cell viability(+);colony formation(+)	'-	TCGA GEO CTC scRNA-seq
Colorectal cancer	DLX6-AS1	cell proliferation(+);cell migration(+);cell invasion(+);apoptosis process(-);PI3K/AKT/mTOR signaling pathway(+)	'-	TCGA GEO CTC scRNA-seq
Colorectal cancer	DLX6-AS1	cell proliferation(+);cell migration(+);cell invasion(+);apoptosis process(-);PI3K/AKT/mTOR signaling pathway(+)	'-	TCGA GEO CTC scRNA-seq
Colorectal cancer	DLX6-AS1	cell proliferation(+);cell migration(+);cell invasion(+);apoptosis process(-);PI3K/AKT/mTOR signaling pathway(+)	'-	TCGA GEO CTC scRNA-seq
Colorectal cancer	PCAT1	cell proliferation(+);cell migration(+);cell invasion(+);apoptosis process(-);cell growth(+)	sponge	TCGA GEO CTC scRNA-seq
Colorectal cancer	MNX1-AS1	cell migration(+);cell invasion(+)	'-	TCGA GEO CTC scRNA-seq
Colorectal cancer	NBR2	cell migration(+);cell invasion(+)	'-	TCGA GEO CTC scRNA-seq
Colorectal cancer	TINCR	cell proliferation(+);cell migration(+);cell stemness(+)	ceRNA(miR-137)	TCGA GEO CTC scRNA-seq
Colon cancer	ZEB2-AS1	cell proliferation(+);apoptosis process(-);cell cycle(+)	ceRNA(miR-143)	TCGA GEO CTC scRNA-seq
Colorectal cancer	SNHG14	tumorigenesis(+);cell metastasis(+);cell proliferation(+);epithelial to mesenchymal transition(+)	ceRNA(miR-32-5p)	TCGA GEO CTC scRNA-seq
Colorectal cancer	FGD5-AS1	cell proliferation(+);cell migration(+);cell invasion(+);apoptosis process(-)	ceRNA(miR-302e)	TCGA GEO CTC scRNA-seq
Colon cancer	NEAT1	cell proliferation(+);apoptosis process(-);cell cycle(+)	ceRNA(miR-495-3p)	TCGA GEO CTC scRNA-seq
Colon cancer	LINC00261	cell viability(+);cell proliferation(+);colony formation(+);apoptosis process(-);WNT signaling pathway(+)	sponge	TCGA GEO CTC scRNA-seq
Colorectal cancer	YWHAE	cell cycle(+);KRAS/ERK1/2 signaling pathway(+);PI3K/AKT signaling pathway(+)	sponge	TCGA GEO CTC scRNA-seq
Colorectal cancer	YWHAE	cell cycle(+);KRAS/ERK1/2 signaling pathway(+);PI3K/AKT signaling pathway(+)	sponge	TCGA GEO CTC scRNA-seq
Colorectal cancer	SNHG12	cell proliferation(+);cell invasion(+);apoptosis process(-);cell growth(+)	sponge	TCGA GEO CTC scRNA-seq
Colorectal cancer	SNHG6	cell proliferation(+);cell migration(+);cell invasion(+);apoptosis process(-);PI3K/AKT/mTOR signaling pathway(+)	'-	TCGA GEO CTC scRNA-seq
Colorectal cancer	HIF1A	cell proliferation(+);apoptosis process(-)	transcriptional regulation	TCGA GEO CTC scRNA-seq
Colorectal cancer	LINC00511	cell proliferation(+);apoptosis process(-)	ceRNA(miR-153-5p)	TCGA GEO CTC scRNA-seq
Colorectal cancer	CACNA1G-AS1	cell proliferation(+);cell invasion(+)	'-	TCGA GEO CTC scRNA-seq
Colorectal cancer	CREB1	cell growth(+);cell metastasis(+);cell migration(+);cell invasion(+);apoptosis process(-)	transcriptional regulation	TCGA GEO CTC scRNA-seq
Colorectal cancer	LEF1-AS1	tumorigenesis(+);apoptosis process(-);cell cycle(+);epithelial to mesenchymal transition(+)	ceRNA(miR-489)	TCGA GEO CTC scRNA-seq
Colorectal cancer	LINC00461	cancer progression(+);chemosensitivity(-);cell proliferation(+);cell migration(+);cell invasion(+)	ceRNA(miR-593-5p)	TCGA GEO CTC scRNA-seq
Colorectal cancer	ELFN1-AS1	cell proliferation(+);cell migration(+);apoptosis process(-)	ceRNA(miR-4644)	TCGA GEO CTC scRNA-seq
Colorectal cancer	RP11	cell migration(+);cell invasion(+);epithelial to mesenchymal transition(+);cell metastasis(+)	'-	TCGA GEO CTC scRNA-seq
Colorectal cancer	CACS15	chemoresistance(-)	ceRNA(miR-145)	TCGA GEO CTC scRNA-seq
Colorectal cancer	REST	cell proliferation(+);cell metastasis(+);cell growth(+)	transcriptional regulation	TCGA GEO CTC scRNA-seq
Colorectal cancer	ITIH4-AS1	cell proliferation(+);cell metastasis(+);cell growth(+)	'-	TCGA GEO CTC scRNA-seq
Colorectal cancer	BFAL1	tumor growth(+);cell proliferation(+);mTOR signaling pathway(+)	ceRNA(miR-155-5p,miR-200a-3p)	TCGA GEO CTC scRNA-seq
Colorectal cancer	E2F1	cell proliferation(+);cell growth(+)	transcriptional regulation	TCGA GEO CTC scRNA-seq
Colorectal cancer	AP002754.2	cell proliferation(+);cell growth(+)	'-	TCGA GEO CTC scRNA-seq
Colorectal cancer	MALAT1	cell proliferation(+);apoptosis process(-)	sponge	TCGA GEO CTC scRNA-seq
Colorectal cancer	E2F4	cell proliferation(+);cell migration(+);apoptosis process(-)	transcriptional regulation	TCGA GEO CTC scRNA-seq
Colorectal cancer	AGAP2-AS1	cell proliferation(+);cell migration(+);cell invasion(+);apoptosis process(-);tumorigenesis(+);cell metastasis(-)	ceRNA(miR-182-5p)	TCGA GEO CTC scRNA-seq
Colorectal cancer	LINC01116	cell proliferation(+);cell migration(+);cell invasion(+);apoptosis process(+)	ceRNA(miR-9-5p)	TCGA GEO CTC scRNA-seq
Colorectal cancer	XIST	cell proliferation(+);colony formation(+);cell migration(+);apoptosis process(-);cell cycle(+)	ceRNA(miR-92b-3p)	TCGA GEO CTC scRNA-seq
Colon adenocarcinoma	IFNG-AS1	cancer progression(+)	sponge	TCGA GEO CTC scRNA-seq
Colorectal cancer	DCST1-AS1	cell proliferation(+);colony formation(+);cell migration(+);cell invasion(+)	'-	TCGA GEO CTC scRNA-seq
Colorectal cancer	MEG3	cell proliferation(+);cell stemness(+)	sponge	TCGA GEO CTC scRNA-seq
Colorectal cancer	LOC100507144	cell proliferation(+);cell migration(+);cell invasion(+);apoptosis process(-);cell cycle(+);cell metastasis(+)	'-	TCGA GEO CTC scRNA-seq
Colorectal cancer	LOC100507144	cell proliferation(+);cell migration(+);cell invasion(+);apoptosis process(-);cell cycle(+);cell metastasis(+)	'-	TCGA GEO CTC scRNA-seq
Colorectal cancer	LOC100507144	cell proliferation(+);cell migration(+);cell invasion(+);apoptosis process(-);cell cycle(+);cell metastasis(+)	'-	TCGA GEO CTC scRNA-seq
Colorectal cancer	LOC100507144	cell proliferation(+);cell migration(+);cell invasion(+);apoptosis process(-);cell cycle(+);cell metastasis(+)	'-	TCGA GEO CTC scRNA-seq
Colorectal cancer	LOC100507144	cell proliferation(+);cell migration(+);cell invasion(+);apoptosis process(-);cell cycle(+);cell metastasis(+)	'-	TCGA GEO CTC scRNA-seq
Colon cancer	LINC01615	prognosis(-)	ceRNA(miR-3653-3p)	TCGA GEO CTC scRNA-seq
Colorectal cancer	ASB16-AS1	cell proliferation(+);cell migration(+);cell invasion(+);cell stemness(+)	ceRNA(miR-185-5p)	TCGA GEO CTC scRNA-seq

## Sheet: S9
Table S9. List of Long non-coding RNAs related to hsa-miR-26b-5p and hsa-miR-7-5p based on the mirNet database.
ID	Accession	Target	TargetID	Experiment	Literature	Tissue
hsa-mir-26b-5p	MIMAT0000083	GAS5	60674	CLIP-Seq	24297251	Unspecified
hsa-mir-26b-5p	MIMAT0000083	MIR181A1HG	100131234	CLIP-Seq	24297251	Unspecified
hsa-mir-26b-5p	MIMAT0000083	LINC01703	105373113	CLIP-Seq	24297251	Unspecified
hsa-mir-26b-5p	MIMAT0000083	THUMPD3-AS1	440944	CLIP-Seq	24297251	Unspecified
hsa-mir-26b-5p	MIMAT0000083	SH3BP5-AS1	100505696	CLIP-Seq	24297251	Unspecified
hsa-mir-26b-5p	MIMAT0000083	DENND6A-DT	101929159	CLIP-Seq	24297251	Unspecified
hsa-mir-26b-5p	MIMAT0000083	PSMD6-AS2	100507062	CLIP-Seq	24297251	Unspecified
hsa-mir-26b-5p	MIMAT0000083	NNT-AS1	100652772	CLIP-Seq	24297251	Unspecified
hsa-mir-26b-5p	MIMAT0000083	LINC00847	729678	CLIP-Seq	24297251	Unspecified
hsa-mir-26b-5p	MIMAT0000083	HCG11	493812	CLIP-Seq	24297251	Unspecified
hsa-mir-26b-5p	MIMAT0000083	LINC00240	100133205	CLIP-Seq	24297251	Unspecified
hsa-mir-26b-5p	MIMAT0000083	SNHG5	387066	CLIP-Seq	24297251	Unspecified
hsa-mir-26b-5p	MIMAT0000083	LINC00997	401321	CLIP-Seq	24297251	Unspecified
hsa-mir-26b-5p	MIMAT0000083	TRG-AS1	100506776	CLIP-Seq	24297251	Unspecified
hsa-mir-26b-5p	MIMAT0000083	LINC00174	285908	CLIP-Seq	24297251	Unspecified
hsa-mir-26b-5p	MIMAT0000083	DLX6-AS1	285987	CLIP-Seq	24297251	Unspecified
hsa-mir-26b-5p	MIMAT0000083	LINC-PINT	378805	CLIP-Seq	24297251	Unspecified
hsa-mir-26b-5p	MIMAT0000083	SNHG6	641638	CLIP-Seq	24297251	Unspecified
hsa-mir-26b-5p	MIMAT0000083	MSC-AS1	100132891	CLIP-Seq	24297251	Unspecified
hsa-mir-26b-5p	MIMAT0000083	LINC01111	101926978	CLIP-Seq	24297251	Unspecified
hsa-mir-26b-5p	MIMAT0000083	EBLN3P	100506710	CLIP-Seq	24297251	Unspecified
hsa-mir-26b-5p	MIMAT0000083	ENTPD1-AS1	728558	CLIP-Seq	24297251	Unspecified
hsa-mir-26b-5p	MIMAT0000083	RPARP-AS1	100505761	CLIP-Seq	24297251	Unspecified
hsa-mir-26b-5p	MIMAT0000083	KCNQ1OT1	10984	CLIP-Seq	24297251	Unspecified
hsa-mir-26b-5p	MIMAT0000083	NEAT1	283131	CLIP-Seq	24297251	Unspecified
hsa-mir-26b-5p	MIMAT0000083	MALAT1	378938	CLIP-Seq	24297251	Unspecified
hsa-mir-26b-5p	MIMAT0000083	MALAT1	378938	CLIP-Seq	24297251	Unspecified
hsa-mir-26b-5p	MIMAT0000083	LINC00937	389634	CLIP-Seq	24297251	Unspecified
hsa-mir-26b-5p	MIMAT0000083	SNHG14	104472715	CLIP-Seq	24297251	Unspecified
hsa-mir-26b-5p	MIMAT0000083	OIP5-AS1	729082	CLIP-Seq	24297251	Unspecified
hsa-mir-26b-5p	MIMAT0000083	GABPB1-AS1	100129387	CLIP-Seq	24297251	Unspecified
hsa-mir-26b-5p	MIMAT0000083	WASIR2	100132169	CLIP-Seq	24297251	Unspecified
hsa-mir-26b-5p	MIMAT0000083	MMP25-AS1	100507419	CLIP-Seq	24297251	Unspecified
hsa-mir-26b-5p	MIMAT0000083	RRN3P2	653390	CLIP-Seq	24297251	Unspecified
hsa-mir-26b-5p	MIMAT0000083	ARHGAP27P1-BPTFP1-KPNA2P3	109286553	CLIP-Seq	24297251	Unspecified
hsa-mir-26b-5p	MIMAT0000083	DLGAP1-AS1	649446	CLIP-Seq	24297251	Unspecified
hsa-mir-26b-5p	MIMAT0000083	DLGAP1-AS5	284215	CLIP-Seq	24297251	Unspecified
hsa-mir-26b-5p	MIMAT0000083	ZNF561-AS1	284385	CLIP-Seq	24297251	Unspecified
hsa-mir-26b-5p	MIMAT0000083	LINC00665	100506930	CLIP-Seq	24297251	Unspecified
hsa-mir-26b-5p	MIMAT0000083	LINC00665	100506930	CLIP-Seq	24297251	Unspecified
hsa-mir-26b-5p	MIMAT0000083	NORAD	647979	CLIP-Seq	24297251	Unspecified
hsa-mir-26b-5p	MIMAT0000083	LINC00205	642852	CLIP-Seq	24297251	Unspecified
hsa-mir-26b-5p	MIMAT0000083	DUXAP8	503637	CLIP-Seq	24297251	Unspecified
hsa-mir-26b-5p	MIMAT0000083	MIATNB	102724827	CLIP-Seq	24297251	Unspecified
hsa-mir-26b-5p	MIMAT0000083	TUG1	55000	CLIP-Seq	24297251	Unspecified
hsa-mir-26b-5p	MIMAT0000083	TUG1	55000	CLIP-Seq	24297251	Unspecified
hsa-mir-7-5p	MIMAT0000252	NPPA-AS1	100379251	CLIP-Seq	24297251	Unspecified
hsa-mir-7-5p	MIMAT0000252	MIR137HG	400765	CLIP-Seq	24297251	Unspecified
hsa-mir-7-5p	MIMAT0000252	RUSC1-AS1	284618	CLIP-Seq	24297251	Unspecified
hsa-mir-7-5p	MIMAT0000252	MIR29B2CHG	100128537	CLIP-Seq	24297251	Unspecified
hsa-mir-7-5p	MIMAT0000252	LINC01124	440925	CLIP-Seq	24297251	Unspecified
hsa-mir-7-5p	MIMAT0000252	LINC00852	84657	CLIP-Seq	24297251	Unspecified
hsa-mir-7-5p	MIMAT0000252	LINC02069	101928992	CLIP-Seq	24297251	Unspecified
hsa-mir-7-5p	MIMAT0000252	SERPINB9P1	221756	CLIP-Seq	24297251	Unspecified
hsa-mir-7-5p	MIMAT0000252	HCG15	414761	CLIP-Seq	24297251	Unspecified
hsa-mir-7-5p	MIMAT0000252	PACRG-AS1	285796	CLIP-Seq	24297251	Unspecified
hsa-mir-7-5p	MIMAT0000252	LINC-PINT	378805	CLIP-Seq	24297251	Unspecified
hsa-mir-7-5p	MIMAT0000252	LINC01003	100128822	CLIP-Seq	24297251	Unspecified
hsa-mir-7-5p	MIMAT0000252	RBPMS-AS1	100128750	CLIP-Seq	24297251	Unspecified
hsa-mir-7-5p	MIMAT0000252	RHPN1-AS1	78998	CLIP-Seq	24297251	Unspecified
hsa-mir-7-5p	MIMAT0000252	NUTM2B-AS1	101060691	CLIP-Seq	24297251	Unspecified
hsa-mir-7-5p	MIMAT0000252	OLMALINC	90271	CLIP-Seq	24297251	Unspecified
hsa-mir-7-5p	MIMAT0000252	KCNQ1OT1	10984	CLIP-Seq	24297251	Unspecified
hsa-mir-7-5p	MIMAT0000252	KCNQ1OT1	10984	CLIP-Seq	24297251	Unspecified
hsa-mir-7-5p	MIMAT0000252	KCNQ1OT1	10984	CLIP-Seq	24297251	Unspecified
hsa-mir-7-5p	MIMAT0000252	PAUPAR	103157000	CLIP-Seq	24297251	Unspecified
hsa-mir-7-5p	MIMAT0000252	SNHG1	23642	CLIP-Seq	24297251	Unspecified
hsa-mir-7-5p	MIMAT0000252	BACE1-AS	100379571	CLIP-Seq	24297251	Unspecified
hsa-mir-7-5p	MIMAT0000252	LINC01395	101929557	CLIP-Seq	24297251	Unspecified
hsa-mir-7-5p	MIMAT0000252	LINC02389	400046	CLIP-Seq	24297251	Unspecified
hsa-mir-7-5p	MIMAT0000252	HELLPAR	101101692	CLIP-Seq	24297251	Unspecified
hsa-mir-7-5p	MIMAT0000252	HELLPAR	101101692	CLIP-Seq	24297251	Unspecified
hsa-mir-7-5p	MIMAT0000252	HELLPAR	101101692	CLIP-Seq	24297251	Unspecified
hsa-mir-7-5p	MIMAT0000252	LINC00943	100507206	CLIP-Seq	24297251	Unspecified
hsa-mir-7-5p	MIMAT0000252	SOX21-AS1	100507533	CLIP-Seq	24297251	Unspecified
hsa-mir-7-5p	MIMAT0000252	VASH1-AS1	100506603	CLIP-Seq	24297251	Unspecified
hsa-mir-7-5p	MIMAT0000252	MEG3	55384	CLIP-Seq	24297251	Unspecified
hsa-mir-7-5p	MIMAT0000252	MEG3	55384	CLIP-Seq	24297251	Unspecified
hsa-mir-7-5p	MIMAT0000252	SPINT1-AS1	102724362	CLIP-Seq	24297251	Unspecified
hsa-mir-7-5p	MIMAT0000252	OIP5-AS1	729082	CLIP-Seq	24297251	Unspecified
hsa-mir-7-5p	MIMAT0000252	OIP5-AS1	729082	CLIP-Seq	24297251	Unspecified
hsa-mir-7-5p	MIMAT0000252	OIP5-AS1	729082	CLIP-Seq	24297251	Unspecified
hsa-mir-7-5p	MIMAT0000252	GABPB1-IT1	55056	CLIP-Seq	24297251	Unspecified
hsa-mir-7-5p	MIMAT0000252	MMP25-AS1	100507419	CLIP-Seq	24297251	Unspecified
hsa-mir-7-5p	MIMAT0000252	MIR497HG	100506755	CLIP-Seq	24297251	Unspecified
hsa-mir-7-5p	MIMAT0000252	TBC1D3P1-DHX40P1	653645	CLIP-Seq	24297251	Unspecified
hsa-mir-7-5p	MIMAT0000252	SNHG16	100507246	CLIP-Seq	24297251	Unspecified
hsa-mir-7-5p	MIMAT0000252	LINC00663	284440	CLIP-Seq	24297251	Unspecified
hsa-mir-7-5p	MIMAT0000252	LINC00665	100506930	CLIP-Seq	24297251	Unspecified
hsa-mir-7-5p	MIMAT0000252	MZF1-AS1	100131691	CLIP-Seq	24297251	Unspecified
hsa-mir-7-5p	MIMAT0000252	RALY-AS1	101926888	CLIP-Seq	24297251	Unspecified
hsa-mir-7-5p	MIMAT0000252	SNHG11	128439	CLIP-Seq	24297251	Unspecified
hsa-mir-7-5p	MIMAT0000252	ZFAS1	441951	CLIP-Seq	24297251	Unspecified
hsa-mir-7-5p	MIMAT0000252	SMIM25	100506115	CLIP-Seq	24297251	Unspecified
hsa-mir-7-5p	MIMAT0000252	INE1	8552	CLIP-Seq	24297251	Unspecified
hsa-mir-7-5p	MIMAT0000252	UXT-AS1	100133957	CLIP-Seq	24297251	Unspecified
hsa-mir-7-5p	MIMAT0000252	XIST	7503	CLIP-Seq	24297251	Unspecified
hsa-mir-7-5p	MIMAT0000252	XIST	7503	CLIP-Seq	24297251	Unspecified
hsa-mir-7-5p	MIMAT0000252	XIST	7503	CLIP-Seq	24297251	Unspecified
hsa-mir-7-5p	MIMAT0000252	LINC00893	100131434	CLIP-Seq	24297251	Unspecified
hsa-mir-7-5p	MIMAT0000252	LINC00894	100272228	CLIP-Seq	24297251	Unspecified

## Sheet: S10
Table S10. Drug-gene interaction based on the Dgidb database.
gene_name	gene_claim_name	entrez_id	interaction_claim_source	interaction_types	drug_claim_name	drug_claim_primary_name	drug_name	drug_concept_id	interaction_group_score
IL2RG	IL2RG	3561	ChemblInteractions		CHEMBL1201550	DENILEUKIN DIFTITOX	DENILEUKIN DIFTITOX	chembl:CHEMBL1201550	12.73
IL2RG	IL2RG	3561	ChemblInteractions	inhibitor	CHEMBL1201605	DACLIZUMAB	DACLIZUMAB	chembl:CHEMBL1201605	3.18
IL2RG	P31785	3561	TdgClinicalTrial		INTERLEUKIN-2 EXPRESSING PLASMID	INTERLEUKIN-2 EXPRESSING PLASMID
IL2RG	IL2RG	3561	ChemblInteractions	agonist	CHEMBL1201438	HUMAN INTERLEUKIN-2	ALDESLEUKIN	chembl:CHEMBL1201438	25.46
IL2RG	P31785	3561	TdgClinicalTrial		ALDESLEUKIN	ALDESLEUKIN	ALDESLEUKIN	chembl:CHEMBL1201438	25.46
IL2RG	P31785	3561	TEND		DENILEUKIN DIFTITOX	DENILEUKIN DIFTITOX
IL2RG	P31785	3561	TdgClinicalTrial		CYT-107	CYT-107
IL2RG	P31785	3561	TdgClinicalTrial		IL-2	IL-2	ALDESLEUKIN	wikidata:Q20801763	0.49
IL2RG	P31785	3561	TdgClinicalTrial		INTERLEUKIN 2	INTERLEUKIN 2
IL2RG	P31785	3561	TEND		ALDESLEUKIN	ALDESLEUKIN	ALDESLEUKIN	chembl:CHEMBL1201438	25.46
IL2RG	IL2RG	3561	ChemblInteractions	inhibitor	CHEMBL1201439	BASILIXIMAB	BASILIXIMAB	chembl:CHEMBL1201439	4.24
IL2RG	P31785	3561	TdgClinicalTrial		INTERLEUKIN-2	INTERLEUKIN-2

[truncated: 1 more sheets: S11]
